# Supplementary material for: Physical simulation and theoretical evolution for ground fissures triggered by underground coal mining
Source: PLoS One. 2018 Mar 7;13(3):e0192886. doi: 10.1371/journal.pone.0192886 (PMC5841665; doi:10.1371/journal.pone.0192886)
Supplement: S1 File — (XLSX) [file pone.0192886.s001.xlsx]

## Sheet: Sheet1
Time(s)	Force(kN)	Deformation(mm)
0	.02	-4.01155327342747E-02
.107	.22	3.20924261874198E-02
.215	0	0
.326	0	-8.02310654685494E-03
.434	.02	-2.40693196405648E-02
.548	.12	-1.60462130937099E-02
.653	.16	0
.764	.08	-8.02310654685494E-03
.873	.02	-8.02310654685494E-03
.982	.02	-8.02310654685494E-03
1.091	.02	-8.02310654685494E-03
1.2	.02	-8.02310654685494E-03
1.309	.02	-8.02310654685494E-03
1.419	.02	-8.02310654685494E-03
1.528	.04	-8.02310654685494E-03
1.637	.04	-8.02310654685494E-03
1.752	.16	-8.02310654685494E-03
1.856	.18	-8.02310654685494E-03
1.965	.2	0
2.075	.2	8.02310654685494E-03
2.185	.16	8.02310654685494E-03
2.293	.06	8.02310654685494E-03
2.403	.02	0
2.514	.02	0
2.621	.04	0
2.736	.14	0
2.842	.2	8.02310654685494E-03
2.952	.2	8.02310654685494E-03
3.06	.16	8.02310654685494E-03
3.173	.12	8.02310654685494E-03
3.278	.12	8.02310654685494E-03
3.389	.14	8.02310654685494E-03
3.496	.16	8.02310654685494E-03
3.607	.2	8.02310654685494E-03
3.717	.22	1.60462130937099E-02
3.825	.2	1.60462130937099E-02
3.935	.14	1.60462130937099E-02
4.048	.12	1.60462130937099E-02
4.154	.1	1.60462130937099E-02
4.263	.1	1.60462130937099E-02
4.371	.12	1.60462130937099E-02
4.481	.18	1.60462130937099E-02
4.591	.2	2.40693196405648E-02
4.7	.18	2.40693196405648E-02
4.81	.14	2.40693196405648E-02
4.923	.12	2.40693196405648E-02
5.029	.1	2.40693196405648E-02
5.14	.1	2.40693196405648E-02
5.25	.1	2.40693196405648E-02
5.357	.12	2.40693196405648E-02
5.465	.2	2.40693196405648E-02
5.577	.22	2.40693196405648E-02
5.685	.2	3.20924261874198E-02
5.798	.16	3.20924261874198E-02
5.903	.14	3.20924261874198E-02
6.014	.12	3.20924261874198E-02
6.121	.1	3.20924261874198E-02
6.232	.14	3.20924261874198E-02
6.34	.2	3.20924261874198E-02
6.45	.22	3.20924261874198E-02
6.56	.22	4.01155327342747E-02
6.673	.2	4.01155327342747E-02
6.779	.16	4.01155327342747E-02
6.889	.14	4.01155327342747E-02
7	.12	4.01155327342747E-02
7.112	.14	4.01155327342747E-02
7.216	.18	4.01155327342747E-02
7.325	.22	4.01155327342747E-02
7.435	.22	4.81386392811297E-02
7.548	.2	4.81386392811297E-02
7.653	.16	4.81386392811297E-02
7.762	.14	4.81386392811297E-02
7.871	.12	4.81386392811297E-02
7.983	.1	4.81386392811297E-02
8.09	.14	4.81386392811297E-02
8.201	.16	4.81386392811297E-02
8.309	.2	4.81386392811297E-02
8.423	.22	5.61617458279846E-02
8.528	.2	5.61617458279846E-02
8.638	.18	5.61617458279846E-02
8.752	.14	5.61617458279846E-02
8.861	.12	5.61617458279846E-02
8.967	.1	5.61617458279846E-02
9.076	.12	5.61617458279846E-02
9.184	.2	5.61617458279846E-02
9.298	.24	5.61617458279846E-02
9.404	.22	6.41848523748395E-02
9.513	.22	6.41848523748395E-02
9.622	.18	6.41848523748395E-02
9.731	.14	6.41848523748395E-02
9.842	.12	6.41848523748395E-02
9.95	.12	6.41848523748395E-02
10.059	.16	6.41848523748395E-02
10.169	.22	6.41848523748395E-02
10.279	.22	7.22079589216945E-02
10.388	.22	7.22079589216945E-02
10.5	.14	7.22079589216945E-02
10.612	.12	7.22079589216945E-02
10.715	.1	7.22079589216945E-02
10.827	.08	7.22079589216945E-02
10.935	.1	7.22079589216945E-02
11.043	.14	7.22079589216945E-02
11.153	.2	7.22079589216945E-02
11.264	.22	8.02310654685494E-02
11.371	.22	8.02310654685494E-02
11.486	.18	8.02310654685494E-02
11.592	.14	8.02310654685494E-02
11.701	.12	8.02310654685494E-02
11.809	.12	8.02310654685494E-02
11.923	.14	8.02310654685494E-02
12.028	.2	8.02310654685494E-02
12.139	.22	8.82541720154044E-02
12.247	.22	8.82541720154044E-02
12.356	.16	8.82541720154044E-02
12.467	.14	8.82541720154044E-02
12.575	.14	8.82541720154044E-02
12.684	.12	8.82541720154044E-02
12.794	.1	8.82541720154044E-02
12.903	.1	8.82541720154044E-02
13.012	.14	8.82541720154044E-02
13.121	.22	8.82541720154044E-02
13.231	.26	9.62772785622593E-02
13.34	.2	9.62772785622593E-02
13.45	.16	9.62772785622593E-02
13.56	.14	9.62772785622593E-02
13.674	.12	9.62772785622593E-02
13.778	.12	9.62772785622593E-02
13.888	.14	9.62772785622593E-02
14.002	.18	9.62772785622593E-02
14.107	.26	.104300385109114
14.215	.26	.104300385109114
14.327	.2	.104300385109114
14.435	.16	.104300385109114
14.548	.14	.104300385109114
14.653	.12	.104300385109114
14.763	.12	.104300385109114
14.877	.2	.104300385109114
14.986	.24	.112323491655969
15.09	.24	.112323491655969
15.2	.18	.112323491655969
15.31	.16	.112323491655969
15.423	.14	.112323491655969
15.529	.12	.112323491655969
15.639	.1	.112323491655969
15.751	.1	.112323491655969
15.856	.14	.112323491655969
15.966	.22	.112323491655969
16.075	.26	.120346598202824
16.185	.24	.120346598202824
16.298	.18	.120346598202824
16.404	.14	.120346598202824
16.515	.14	.120346598202824
16.625	.12	.120346598202824
16.732	.16	.120346598202824
16.84	.2	.120346598202824
16.952	.26	.128369704749679
17.06	.2	.128369704749679
17.173	.16	.128369704749679
17.278	.14	.128369704749679
17.389	.14	.128369704749679
17.496	.12	.128369704749679
17.611	.1	.128369704749679
17.717	.14	.128369704749679
17.827	.18	.128369704749679
17.935	.26	.128369704749679
18.048	.26	.136392811296534
18.154	.2	.136392811296534
18.264	.18	.136392811296534
18.376	.14	.136392811296534
18.481	.12	.136392811296534
18.592	.12	.136392811296534
18.7	.12	.136392811296534
18.81	.22	.136392811296534
18.923	.28	.144415917843389
19.029	.22	.144415917843389
19.138	.2	.144415917843389
19.25	.16	.144415917843389
19.357	.14	.144415917843389
19.465	.12	.144415917843389
19.577	.14	.144415917843389
19.685	.18	.144415917843389
19.799	.22	.152439024390244
19.903	.18	.152439024390244
20.014	.16	.152439024390244
20.121	.14	.152439024390244
20.236	.12	.152439024390244
20.342	.1	.152439024390244
20.452	.1	.152439024390244
20.56	.12	.152439024390244
20.673	.18	.152439024390244
20.779	.26	.152439024390244
20.889	.26	.160462130937099
21.001	.22	.160462130937099
21.106	.18	.160462130937099
21.217	.14	.160462130937099
21.325	.14	.160462130937099
21.435	.12	.160462130937099
21.548	.12	.160462130937099
21.653	.22	.160462130937099
21.762	.26	.168485237483954
21.871	.26	.168485237483954
21.981	.2	.168485237483954
22.09	.16	.168485237483954
22.201	.14	.168485237483954
22.309	.12	.168485237483954
22.423	.14	.168485237483954
22.528	.18	.168485237483954
22.639	.22	.168485237483954
22.746	.26	.176508344030809
22.861	.26	.176508344030809
22.967	.18	.176508344030809
23.076	.16	.176508344030809
23.184	.14	.176508344030809
23.298	.12	.176508344030809
23.403	.14	.176508344030809
23.514	.18	.176508344030809
23.622	.22	.184531450577664
23.731	.24	.184531450577664
23.842	.18	.184531450577664
23.95	.16	.184531450577664
24.059	.14	.184531450577664
24.169	.12	.184531450577664
24.279	.12	.184531450577664
24.388	.12	.184531450577664
24.5	.14	.184531450577664
24.612	.26	.192554557124519
24.715	.26	.192554557124519
24.825	.22	.192554557124519
24.935	.18	.192554557124519
25.043	.14	.192554557124519
25.153	.12	.192554557124519
25.263	.12	.192554557124519
25.377	.16	.192554557124519
25.486	.22	.192554557124519
25.592	.26	.200577663671374
25.702	.24	.200577663671374
25.81	.18	.200577663671374
25.923	.16	.200577663671374
26.028	.14	.200577663671374
26.138	.12	.200577663671374
26.252	.12	.200577663671374
26.361	.14	.200577663671374
26.465	.22	.200577663671374
26.575	.26	.200577663671374
26.685	.26	.208600770218229
26.798	.22	.208600770218229
26.904	.18	.208600770218229
27.014	.16	.208600770218229
27.125	.14	.208600770218229
27.237	.12	.208600770218229
27.341	.22	.208600770218229
27.45	.26	.208600770218229
27.56	.26	.216623876765083
27.673	.22	.216623876765083
27.779	.18	.216623876765083
27.89	.16	.216623876765083
28	.14	.216623876765083
28.106	.14	.216623876765083
28.215	.2	.216623876765083
28.327	.22	.216623876765083
28.435	.26	.216623876765083
28.548	.28	.224646983311938
28.653	.24	.224646983311938
28.764	.2	.224646983311938
28.871	.18	.224646983311938
28.982	.16	.224646983311938
29.09	.12	.224646983311938
29.2	.14	.224646983311938
29.309	.2	.224646983311938
29.419	.26	.232670089858793
29.529	.2	.232670089858793
29.639	.18	.232670089858793
29.751	.16	.232670089858793
29.856	.14	.232670089858793
29.967	.12	.232670089858793
30.075	.12	.232670089858793
30.185	.14	.232670089858793
30.298	.22	.232670089858793
30.403	.3	.240693196405648
30.512	.3	.240693196405648
30.621	.22	.240693196405648
30.733	.18	.240693196405648
30.84	.16	.240693196405648
30.952	.14	.240693196405648
31.06	.14	.240693196405648
31.174	.14	.240693196405648
31.278	.24	.240693196405648
31.388	.28	.248716302952503
31.502	.28	.248716302952503
31.611	.22	.248716302952503
31.717	.18	.248716302952503
31.827	.16	.248716302952503
31.935	.14	.248716302952503
32.048	.16	.248716302952503
32.154	.2	.248716302952503
32.263	.24	.248716302952503
32.372	.3	.256739409499358
32.481	.2	.256739409499358
32.591	.18	.256739409499358
32.7	.16	.256739409499358
32.81	.14	.256739409499358
32.923	.14	.256739409499358
33.028	.16	.256739409499358
33.137	.22	.256739409499358
33.246	.28	.256739409499358
33.356	.3	.264762516046213
33.465	.22	.264762516046213
33.576	.2	.264762516046213
33.684	.18	.264762516046213
33.799	.16	.264762516046213
33.903	.16	.264762516046213
34.014	.16	.264762516046213
34.121	.22	.264762516046213
34.232	.3	.272785622593068
34.34	.32	.272785622593068
34.451	.28	.272785622593068
34.559	.22	.272785622593068
34.673	.2	.272785622593068
34.778	.18	.272785622593068
34.889	.16	.272785622593068
34.997	.24	.272785622593068
35.106	.28	.280808729139923
35.217	.28	.280808729139923
35.325	.26	.280808729139923
35.435	.22	.280808729139923
35.548	.18	.280808729139923
35.654	.16	.280808729139923
35.763	.16	.280808729139923
35.871	.18	.280808729139923
35.981	.22	.280808729139923
36.09	.3	.280808729139923
36.2	.34	.288831835686778
36.31	.32	.288831835686778
36.418	.26	.288831835686778
36.528	.22	.288831835686778
36.638	.2	.288831835686778
36.752	.2	.288831835686778
36.861	.2	.288831835686778
36.967	.24	.288831835686778
37.077	.32	.288831835686778
37.185	.38	.296854942233633
37.298	.32	.296854942233633
37.403	.28	.296854942233633
37.513	.26	.296854942233633
37.627	.22	.296854942233633
37.736	.2	.296854942233633
37.84	.26	.296854942233633
37.95	.28	.296854942233633
38.06	.36	.304878048780488
38.173	.32	.304878048780488
38.279	.26	.304878048780488
38.389	.24	.304878048780488
38.5	.22	.304878048780488
38.612	.2	.304878048780488
38.716	.18	.304878048780488
38.825	.2	.304878048780488
38.935	.28	.304878048780488
39.048	.38	.312901155327343
39.154	.32	.312901155327343
39.265	.3	.312901155327343
39.375	.26	.312901155327343
39.482	.24	.312901155327343
39.59	.22	.312901155327343
39.702	.22	.312901155327343
39.81	.2	.312901155327343
39.923	.34	.312901155327343
40.028	.42	.320924261874198
40.139	.42	.320924261874198
40.246	.34	.320924261874198
40.361	.28	.320924261874198
40.467	.26	.320924261874198
40.577	.24	.320924261874198
40.685	.24	.320924261874198
40.798	.28	.320924261874198
40.904	.38	.328947368421053
41.014	.36	.328947368421053
41.126	.28	.328947368421053
41.231	.26	.328947368421053
41.341	.24	.328947368421053
41.45	.24	.328947368421053
41.56	.22	.328947368421053
41.673	.22	.328947368421053
41.778	.3	.328947368421053
41.887	.32	.328947368421053
41.996	.44	.336970474967908
42.108	.4	.336970474967908
42.215	.34	.336970474967908
42.327	.32	.336970474967908
42.435	.28	.336970474967908
42.548	.26	.336970474967908
42.653	.26	.336970474967908
42.763	.32	.336970474967908
42.877	.42	.344993581514763
42.986	.46	.344993581514763
43.092	.36	.344993581514763
43.201	.34	.344993581514763
43.309	.3	.344993581514763
43.423	.28	.344993581514763
43.529	.26	.344993581514763
43.638	.28	.344993581514763
43.747	.34	.344993581514763
43.856	.44	.353016688061617
43.967	.36	.353016688061617
44.075	.34	.353016688061617
44.185	.32	.353016688061617
44.298	.28	.353016688061617
44.403	.26	.353016688061617
44.512	.24	.353016688061617
44.621	.3	.353016688061617
44.731	.34	.353016688061617
44.84	.48	.361039794608472
44.951	.44	.361039794608472
45.059	.36	.361039794608472
45.174	.34	.361039794608472
45.278	.3	.361039794608472
45.389	.28	.361039794608472
45.496	.28	.361039794608472
45.611	.32	.361039794608472
45.717	.42	.361039794608472
45.826	.48	.369062901155327
45.934	.44	.369062901155327
46.048	.38	.369062901155327
46.153	.34	.369062901155327
46.264	.32	.369062901155327
46.373	.3	.369062901155327
46.482	.32	.369062901155327
46.591	.34	.369062901155327
46.7	.46	.369062901155327
46.81	.54	.377086007702182
46.923	.44	.377086007702182
47.029	.38	.377086007702182
47.138	.36	.377086007702182
47.25	.34	.377086007702182
47.362	.3	.377086007702182
47.465	.38	.377086007702182
47.575	.4	.377086007702182
47.685	.48	.385109114249037
47.793	.48	.385109114249037
47.903	.4	.385109114249037
48.014	.38	.385109114249037
48.121	.36	.385109114249037
48.236	.32	.385109114249037
48.342	.3	.385109114249037
48.451	.3	.385109114249037
48.559	.44	.385109114249037
48.673	.54	.393132220795892
48.778	.5	.393132220795892
48.889	.46	.393132220795892
48.996	.42	.393132220795892
49.107	.38	.393132220795892
49.216	.34	.393132220795892
49.325	.34	.393132220795892
49.435	.34	.393132220795892
49.548	.48	.393132220795892
49.654	.58	.401155327342747
49.764	.58	.401155327342747
49.875	.48	.401155327342747
49.987	.42	.401155327342747
50.09	.4	.401155327342747
50.2	.38	.401155327342747
50.31	.36	.401155327342747
50.423	.44	.401155327342747
50.529	.52	.401155327342747
50.64	.54	.409178433889602
50.75	.48	.409178433889602
50.856	.42	.409178433889602
50.965	.4	.409178433889602
51.076	.38	.409178433889602
51.184	.36	.409178433889602
51.298	.36	.409178433889602
51.403	.46	.409178433889602
51.514	.5	.409178433889602
51.621	.62	.417201540436457
51.752	.52	.417201540436457
51.856	.48	.417201540436457
51.966	.42	.417201540436457
52.074	.4	.417201540436457
52.185	.4	.417201540436457
52.293	.38	.417201540436457
52.404	.52	.417201540436457
52.513	.56	.417201540436457
52.621	.64	.425224646983312
52.731	.54	.425224646983312
52.841	.5	.425224646983312
52.949	.46	.425224646983312
53.06	.42	.425224646983312
53.174	.42	.425224646983312
53.28	.5	.425224646983312
53.387	.5	.425224646983312
53.497	.64	.433247753530167
53.611	.52	.433247753530167
53.718	.48	.433247753530167
53.824	.46	.433247753530167
53.94	.44	.433247753530167
54.048	.42	.433247753530167
54.154	.4	.433247753530167
54.265	.46	.433247753530167
54.377	.56	.433247753530167
54.486	.66	.441270860077022
54.592	.54	.441270860077022
54.699	.52	.441270860077022
54.81	.48	.441270860077022
54.924	.44	.441270860077022
55.029	.44	.441270860077022
55.141	.42	.441270860077022
55.252	.44	.441270860077022
55.356	.6	.441270860077022
55.466	.7	.449293966623877
55.577	.64	.449293966623877
55.69	.56	.449293966623877
55.799	.52	.449293966623877
55.904	.48	.449293966623877
56.012	.46	.449293966623877
56.122	.54	.449293966623877
56.236	.58	.449293966623877
56.343	.66	.457317073170732
56.449	.6	.457317073170732
56.566	.54	.457317073170732
56.674	.5	.457317073170732
56.78	.48	.457317073170732
56.887	.46	.457317073170732
57	.44	.457317073170732
57.107	.5	.457317073170732
57.215	.6	.457317073170732
57.325	.66	.457317073170732
57.44	.72	.465340179717587
57.543	.72	.473363286264442
57.654	.6	.473363286264442
57.762	.56	.473363286264442
57.877	.48	.473363286264442
57.987	.44	.473363286264442
58.091	.42	.473363286264442
58.199	.42	.473363286264442
58.31	.4	.473363286264442
58.424	.4	.473363286264442
58.529	.38	.473363286264442
58.637	.38	.473363286264442
58.752	.38	.473363286264442
58.856	.36	.473363286264442
58.967	.38	.473363286264442
59.077	.4	.473363286264442
59.184	.54	.473363286264442
59.298	.62	.473363286264442
59.404	.74	.481386392811297
59.515	.68	.481386392811297
59.621	.6	.481386392811297
59.736	.56	.481386392811297
59.842	.56	.481386392811297
59.952	.58	.481386392811297
60.065	.66	.481386392811297
60.191	.72	.489409499358151
60.294	.64	.489409499358151
60.403	.6	.489409499358151
60.512	.58	.489409499358151
60.625	.54	.489409499358151
60.736	.54	.489409499358151
60.843	.52	.489409499358151
60.951	.5	.489409499358151
61.065	.58	.489409499358151
61.168	.72	.489409499358151
61.28	.78	.497432605905006
61.391	.82	.497432605905006
61.501	.78	.505455712451861
61.607	.68	.505455712451861
61.717	.56	.505455712451861
61.824	.52	.505455712451861
61.939	.48	.505455712451861
62.044	.48	.505455712451861
62.155	.46	.505455712451861
62.266	.46	.505455712451861
62.374	.46	.505455712451861
62.487	.44	.505455712451861
62.591	.44	.505455712451861
62.701	.44	.497432605905006
62.814	.68	.513478818998716
62.919	.76	.513478818998716
63.029	.66	.513478818998716
63.141	.62	.513478818998716
63.251	.6	.513478818998716
63.362	.56	.513478818998716
63.467	.56	.513478818998716
63.576	.54	.513478818998716
63.684	.54	.513478818998716
63.798	.54	.513478818998716
63.904	.68	.513478818998716
64.016	.68	.513478818998716
64.126	.8	.521501925545571
64.237	.76	.521501925545571
64.343	.68	.521501925545571
64.449	.66	.521501925545571
64.564	.62	.521501925545571
64.668	.62	.521501925545571
64.779	.72	.521501925545571
64.887	.74	.521501925545571
64.999	.78	.521501925545571
65.111	.84	.529525032092426
65.216	.78	.529525032092426
65.327	.76	.529525032092426
65.44	.7	.529525032092426
65.548	.66	.529525032092426
65.653	.64	.529525032092426
65.765	.7	.529525032092426
65.871	.72	.529525032092426
65.987	.82	.529525032092426
66.092	.92	.537548138639281
66.201	.92	.537548138639281
66.309	.82	.537548138639281
66.423	.76	.537548138639281
66.529	.7	.537548138639281
66.64	.7	.537548138639281
66.749	.76	.537548138639281
66.857	.82	.537548138639281
66.965	.86	.545571245186136
67.075	.84	.545571245186136
67.19	.76	.545571245186136
67.295	.72	.545571245186136
67.403	.68	.545571245186136
67.516	.68	.545571245186136
67.624	.66	.545571245186136
67.737	.64	.545571245186136
67.841	.76	.545571245186136
67.949	.8	.545571245186136
68.064	.96	.553594351732991
68.169	.88	.553594351732991
68.28	.8	.553594351732991
68.391	.78	.553594351732991
68.499	.72	.553594351732991
68.612	.72	.553594351732991
68.718	.72	.553594351732991
68.826	.8	.553594351732991
68.934	.9	.553594351732991
69.048	1.02	.561617458279846
69.154	.9	.561617458279846
69.265	.88	.561617458279846
69.375	.82	.561617458279846
69.486	.76	.561617458279846
69.592	.8	.561617458279846
69.701	.84	.561617458279846
69.809	.86	.561617458279846
69.923	.98	.569640564826701
70.029	1	.569640564826701
70.141	.94	.569640564826701
70.249	.88	.569640564826701
70.362	.82	.569640564826701
70.466	.78	.569640564826701
70.574	.76	.569640564826701
70.689	.88	.569640564826701
70.794	.92	.569640564826701
70.905	1.04	.577663671373556
71.016	.98	.577663671373556
71.124	.9	.577663671373556
71.236	.86	.577663671373556
71.341	.8	.577663671373556
71.451	.8	.577663671373556
71.565	.84	.577663671373556
71.668	.9	.577663671373556
71.778	1	.585686777920411
71.887	1.06	.585686777920411
72.001	.98	.585686777920411
72.112	.92	.585686777920411
72.218	.88	.585686777920411
72.326	.84	.585686777920411
72.434	.82	.585686777920411
72.548	.9	.585686777920411
72.654	.94	.585686777920411
72.765	1.02	.585686777920411
72.875	1.1	.593709884467266
72.981	1.04	.593709884467266
73.091	.96	.593709884467266
73.199	.94	.593709884467266
73.314	.88	.593709884467266
73.419	.84	.593709884467266
73.53	.96	.593709884467266
73.637	1	.593709884467266
73.749	1.08	.601732991014121
73.862	1	.601732991014121
73.966	.94	.601732991014121
74.076	.9	.601732991014121
74.189	.88	.601732991014121
74.294	.84	.601732991014121
74.403	.88	.601732991014121
74.512	.88	.601732991014121
74.626	1.02	.601732991014121
74.737	1.14	.609756097560976
74.843	1.06	.609756097560976
74.951	1.02	.609756097560976
75.059	.96	.609756097560976
75.173	.92	.609756097560976
75.279	.88	.609756097560976
75.39	.94	.609756097560976
75.5	.96	.609756097560976
75.611	1.12	.61777920410783
75.717	1.02	.61777920410783
75.827	.98	.61777920410783
75.94	.94	.61777920410783
76.044	.9	.61777920410783
76.155	.86	.61777920410783
76.266	.86	.61777920410783
76.374	.84	.61777920410783
76.487	1	.61777920410783
76.591	1.16	.625802310654686
76.702	1.2	.625802310654686
76.815	1.08	.625802310654686
76.919	1	.625802310654686
77.03	.94	.625802310654686
77.14	.92	.625802310654686
77.246	.92	.625802310654686
77.362	.92	.625802310654686
77.467	1.12	.625802310654686
77.576	1.12	.625802310654686
77.69	1.2	.63382541720154
77.793	1.08	.63382541720154
77.903	1.02	.63382541720154
78.012	1	.63382541720154
78.125	.94	.63382541720154
78.236	.98	.63382541720154
78.342	.98	.63382541720154
78.451	1.04	.63382541720154
78.564	1.16	.641848523748395
78.669	1.04	.641848523748395
78.78	.98	.641848523748395
78.891	.96	.641848523748395
78.999	.94	.641848523748395
79.112	.9	.641848523748395
79.216	.9	.641848523748395
79.324	.98	.641848523748395
79.439	1.1	.641848523748395
79.543	1.26	.64987163029525
79.674	1.14	.64987163029525
79.78	1.06	.64987163029525
79.89	1.02	.64987163029525
80	.98	.64987163029525
80.106	.96	.64987163029525
80.217	.94	.64987163029525
80.326	1.06	.64987163029525
80.434	1.18	.64987163029525
80.543	1.3	.657894736842105
80.655	1.14	.657894736842105
80.762	1.12	.657894736842105
80.876	1.06	.657894736842105
80.982	1	.657894736842105
81.092	1.02	.657894736842105
81.201	1.04	.657894736842105
81.31	1.06	.657894736842105
81.424	1.24	.66591784338896
81.529	1.1	.66591784338896
81.637	1.08	.66591784338896
81.746	1.04	.66591784338896
81.862	1	.66591784338896
81.965	.96	.66591784338896
82.074	.96	.66591784338896
82.184	1.02	.66591784338896
82.298	1.14	.66591784338896
82.403	1.32	.673940949935815
82.516	1.24	.673940949935815
82.621	1.16	.673940949935815
82.732	1.1	.673940949935815
82.842	1.04	.673940949935815
82.951	1.02	.673940949935815
83.059	1	.673940949935815
83.168	1.14	.673940949935815
83.28	1.24	.673940949935815
83.387	1.34	.68196405648267
83.501	1.28	.68196405648267
83.607	1.18	.68196405648267
83.717	1.12	.68196405648267
83.826	1.1	.68196405648267
83.934	1.06	.68196405648267
84.043	1.08	.68196405648267
84.154	1.1	.68196405648267
84.262	1.26	.68196405648267
84.371	1.34	.689987163029525
84.487	1.22	.689987163029525
84.593	1.16	.689987163029525
84.7	1.14	.689987163029525
84.81	1.08	.689987163029525
84.924	1.04	.689987163029525
85.028	1.2	.689987163029525
85.141	1.26	.689987163029525
85.246	1.38	.69801026957638
85.362	1.3	.69801026957638
85.467	1.22	.69801026957638
85.575	1.18	.69801026957638
85.691	1.12	.69801026957638
85.798	1.08	.69801026957638
85.903	1.06	.69801026957638
86.012	1.04	.69801026957638
86.126	1.24	.69801026957638
86.231	1.36	.69801026957638
86.342	1.4	.706033376123235
86.451	1.32	.706033376123235
86.559	1.24	.706033376123235
86.668	1.16	.706033376123235
86.78	1.12	.706033376123235
86.887	1.14	.706033376123235
86.996	1.14	.706033376123235
87.112	1.34	.706033376123235
87.218	1.42	.71405648267009
87.325	1.36	.71405648267009
87.435	1.26	.71405648267009
87.549	1.2	.71405648267009
87.653	1.16	.71405648267009
87.766	1.14	.71405648267009
87.877	1.12	.71405648267009
87.987	1.24	.71405648267009
88.092	1.38	.71405648267009
88.199	1.44	.722079589216945
88.309	1.5	.722079589216945
88.418	1.38	.722079589216945
88.53	1.3	.722079589216945
88.64	1.24	.722079589216945
88.75	1.2	.722079589216945
88.862	1.16	.722079589216945
88.966	1.32	.722079589216945
89.075	1.36	.7301026957638
89.191	1.4	.7301026957638
89.298	1.3	.7301026957638
89.403	1.22	.7301026957638
89.512	1.2	.7301026957638
89.626	1.16	.7301026957638
89.731	1.16	.7301026957638
89.84	1.18	.7301026957638
89.949	1.24	.7301026957638
90.059	1.48	.738125802310655
90.173	1.42	.738125802310655
90.278	1.34	.738125802310655
90.391	1.3	.738125802310655
90.502	1.24	.738125802310655
90.612	1.2	.738125802310655
90.718	1.18	.738125802310655
90.825	1.22	.738125802310655
90.935	1.3	.738125802310655
91.049	1.48	.74614890885751
91.155	1.44	.74614890885751
91.265	1.4	.74614890885751
91.375	1.32	.74614890885751
91.487	1.26	.74614890885751
91.591	1.2	.74614890885751
91.701	1.2	.74614890885751
91.809	1.24	.74614890885751
91.918	1.4	.74614890885751
92.03	1.58	.754172015404365
92.141	1.48	.754172015404365
92.251	1.38	.754172015404365
92.357	1.32	.754172015404365
92.467	1.24	.754172015404365
92.576	1.24	.754172015404365
92.685	1.34	.754172015404365
92.793	1.38	.754172015404365
92.903	1.48	.754172015404365
93.016	1.54	.76219512195122
93.127	1.5	.76219512195122
93.237	1.4	.76219512195122
93.34	1.34	.76219512195122
93.449	1.3	.76219512195122
93.559	1.26	.76219512195122
93.673	1.34	.76219512195122
93.778	1.3	.76219512195122
93.891	1.42	.770218228498074
93.996	1.46	.770218228498074
94.107	1.36	.770218228498074
94.217	1.3	.770218228498074
94.325	1.28	.770218228498074
94.441	1.24	.770218228498074
94.548	1.22	.770218228498074
94.653	1.24	.770218228498074
94.762	1.34	.770218228498074
94.876	1.54	.778241335044929
94.982	1.52	.778241335044929
95.092	1.44	.778241335044929
95.2	1.4	.778241335044929
95.316	1.32	.778241335044929
95.424	1.28	.778241335044929
95.529	1.32	.778241335044929
95.637	1.28	.778241335044929
95.746	1.5	.778241335044929
95.862	1.6	.786264441591784
95.968	1.6	.786264441591784
96.075	1.54	.786264441591784
96.185	1.46	.786264441591784
96.299	1.38	.786264441591784
96.405	1.32	.786264441591784
96.513	1.36	.786264441591784
96.625	1.38	.786264441591784
96.736	1.56	.794287548138639
96.842	1.46	.794287548138639
96.951	1.42	.794287548138639
97.059	1.36	.794287548138639
97.174	1.32	.794287548138639
97.278	1.28	.794287548138639
97.387	1.26	.794287548138639
97.501	1.24	.794287548138639
97.607	1.4	.794287548138639
97.717	1.6	.794287548138639
97.825	1.68	.802310654685494
97.941	1.54	.802310654685494
98.049	1.44	.802310654685494
98.153	1.38	.802310654685494
98.262	1.36	.802310654685494
98.377	1.36	.802310654685494
98.487	1.38	.802310654685494
98.593	1.56	.802310654685494
98.7	1.56	.802310654685494
98.81	1.72	.810333761232349
98.924	1.56	.810333761232349
99.028	1.48	.810333761232349
99.141	1.44	.810333761232349
99.252	1.38	.810333761232349
99.362	1.38	.810333761232349
99.467	1.38	.810333761232349
99.574	1.42	.810333761232349
99.684	1.62	.818356867779204
99.793	1.52	.818356867779204
99.905	1.44	.818356867779204
100.015	1.42	.818356867779204
100.125	1.36	.818356867779204
100.237	1.32	.818356867779204
100.341	1.3	.818356867779204
100.45	1.34	.818356867779204
100.566	1.42	.818356867779204
100.673	1.7	.826379974326059
100.778	1.64	.826379974326059
100.887	1.6	.826379974326059
101.001	1.5	.826379974326059
101.106	1.42	.826379974326059
101.215	1.38	.826379974326059
101.324	1.36	.826379974326059
101.434	1.42	.826379974326059
101.548	1.58	.826379974326059
101.653	1.76	.834403080872914
101.766	1.72	.834403080872914
101.877	1.6	.834403080872914
101.987	1.52	.834403080872914
102.093	1.44	.834403080872914
102.2	1.42	.834403080872914
102.31	1.44	.834403080872914
102.424	1.44	.834403080872914
102.53	1.68	.834403080872914
102.639	1.74	.842426187419769
102.746	1.74	.842426187419769
102.857	1.64	.842426187419769
102.967	1.56	.842426187419769
103.076	1.52	.842426187419769
103.184	1.44	.842426187419769
103.293	1.52	.842426187419769
103.405	1.56	.842426187419769
103.512	1.68	.850449293966624
103.626	1.62	.850449293966624
103.732	1.54	.850449293966624
103.842	1.48	.850449293966624
103.951	1.46	.850449293966624
104.06	1.42	.850449293966624
104.168	1.4	.850449293966624
104.278	1.42	.850449293966624
104.391	1.54	.850449293966624
104.502	1.7	.858472400513479
104.612	1.74	.858472400513479
104.715	1.64	.858472400513479
104.824	1.6	.858472400513479
104.934	1.52	.858472400513479
105.048	1.46	.858472400513479
105.153	1.5	.858472400513479
105.266	1.48	.858472400513479
105.371	1.66	.858472400513479
105.482	1.78	.866495507060334
105.592	1.72	.866495507060334
105.701	1.68	.866495507060334
105.809	1.6	.866495507060334
105.924	1.54	.866495507060334
106.028	1.48	.866495507060334
106.137	1.48	.866495507060334
106.251	1.58	.866495507060334
106.357	1.66	.866495507060334
106.467	1.72	.874518613607189
106.576	1.68	.874518613607189
106.684	1.58	.874518613607189
106.793	1.54	.874518613607189
106.903	1.48	.874518613607189
107.016	1.46	.874518613607189
107.121	1.44	.874518613607189
107.237	1.58	.874518613607189
107.342	1.76	.874518613607189
107.449	1.86	.882541720154044
107.559	1.8	.882541720154044
107.673	1.7	.882541720154044
107.778	1.62	.882541720154044
107.891	1.58	.882541720154044
107.996	1.52	.882541720154044
108.112	1.52	.882541720154044
108.217	1.72	.882541720154044
108.325	1.78	.882541720154044
108.441	1.9	.890564826700899
108.549	1.76	.890564826700899
108.653	1.68	.890564826700899
108.762	1.64	.890564826700899
108.876	1.56	.890564826700899
108.982	1.54	.890564826700899
109.092	1.62	.890564826700899
109.201	1.6	.890564826700899
109.309	1.8	.898587933247754
109.418	1.66	.898587933247754
109.53	1.6	.898587933247754
109.637	1.56	.898587933247754
109.752	1.52	.898587933247754
109.862	1.48	.898587933247754
109.968	1.46	.898587933247754
110.075	1.48	.898587933247754
110.184	1.66	.898587933247754
110.298	1.88	.906611039794608
110.403	1.78	.906611039794608
110.516	1.72	.906611039794608
110.621	1.64	.906611039794608
110.737	1.58	.906611039794608
110.842	1.54	.906611039794608
110.949	1.58	.906611039794608
111.059	1.58	.906611039794608
111.168	1.8	.906611039794608
111.28	1.96	.914634146341463
111.39	1.92	.914634146341463
111.5	1.78	.914634146341463
111.606	1.7	.914634146341463
111.717	1.6	.914634146341463
111.826	1.58	.914634146341463
111.934	1.64	.914634146341463
112.043	1.62	.914634146341463
112.155	1.86	.922657252888318
112.262	1.8	.922657252888318
112.376	1.7	.922657252888318
112.481	1.62	.922657252888318
112.59	1.58	.922657252888318
112.699	1.54	.922657252888318
112.809	1.52	.922657252888318
112.923	1.52	.922657252888318
113.028	1.7	.922657252888318
113.141	1.76	.922657252888318
113.252	1.96	.930680359435173
113.362	1.96	.938703465982028
113.467	1.82	.938703465982028
113.574	1.74	.938703465982028
113.684	1.6	.938703465982028
113.798	1.52	.938703465982028
113.903	1.48	.938703465982028
114.013	1.46	.938703465982028
114.127	1.44	.938703465982028
114.232	1.42	.938703465982028
114.342	1.42	.938703465982028
114.451	1.42	.938703465982028
114.559	1.4	.938703465982028
114.668	1.38	.938703465982028
114.78	1.48	.938703465982028
114.887	1.54	.938703465982028
115.001	1.64	.938703465982028
115.107	1.76	.938703465982028
115.217	1.96	.946726572528883
115.326	1.92	.946726572528883
115.435	1.82	.946726572528883
115.543	1.72	.946726572528883
115.653	1.68	.946726572528883
115.766	1.66	.946726572528883
115.871	1.78	.946726572528883
115.987	1.84	.954749679075738
116.09	1.78	.954749679075738
116.199	1.74	.954749679075738
116.316	1.66	.954749679075738
116.419	1.62	.954749679075738
116.528	1.56	.954749679075738
116.641	1.56	.954749679075738
116.746	1.56	.954749679075738
116.857	1.66	.954749679075738
116.967	1.84	.954749679075738
117.076	1.98	.962772785622593
117.184	1.86	.962772785622593
117.293	1.76	.962772785622593
117.405	1.68	.962772785622593
117.516	1.66	.962772785622593
117.626	1.62	.962772785622593
117.732	1.6	.962772785622593
117.842	1.66	.962772785622593
117.951	1.84	.962772785622593
118.059	2.02	.970795892169448
118.168	1.92	.970795892169448
118.278	1.82	.970795892169448
118.391	1.78	.970795892169448
118.496	1.7	.970795892169448
118.612	1.64	.970795892169448
118.717	1.78	.970795892169448
118.824	1.78	.970795892169448
118.941	1.98	.978818998716303
119.044	1.9	.978818998716303
119.153	1.8	.978818998716303
119.266	1.76	.978818998716303
119.371	1.68	.978818998716303
119.487	1.64	.978818998716303
119.592	1.62	.978818998716303
119.701	1.62	.978818998716303
119.809	1.8	.978818998716303
119.924	2	.986842105263158
120.028	1.94	.986842105263158
120.153	1.84	.986842105263158
120.263	1.8	.986842105263158
120.375	1.72	.986842105263158
120.487	1.66	.986842105263158
120.591	1.64	.986842105263158
120.701	1.62	.986842105263158
120.815	1.78	.986842105263158
120.918	2	.986842105263158
121.028	2.1	.994865211810013
121.14	2	.994865211810013
121.25	1.92	.994865211810013
121.357	1.8	.994865211810013
121.466	1.72	.994865211810013
121.574	1.72	.994865211810013
121.69	1.82	.994865211810013
121.798	2	.994865211810013
121.903	1.96	1.00288831835687
122.015	1.9	1.00288831835687
122.125	1.82	1.00288831835687
122.231	1.74	1.00288831835687
122.342	1.68	1.00288831835687
122.452	1.66	1.00288831835687
122.559	1.64	1.00288831835687
122.669	1.8	1.00288831835687
122.78	2	1.00288831835687
122.887	2.06	1.00288831835687
122.996	2.16	1.01893453145058
123.106	1.98	1.01893453145058
123.216	1.82	1.01893453145058
123.326	1.76	1.01893453145058
123.44	1.68	1.01893453145058
123.548	1.62	1.01893453145058
123.653	1.6	1.01893453145058
123.765	1.58	1.01893453145058
123.875	1.56	1.01893453145058
123.981	1.54	1.01893453145058
124.09	1.54	1.01893453145058
124.202	1.52	1.01893453145058
124.31	1.52	1.01893453145058
124.423	1.54	1.01893453145058
124.528	1.72	1.01893453145058
124.639	1.78	1.01893453145058
124.746	1.88	1.01893453145058
124.861	2.08	1.02695763799743
124.965	1.98	1.02695763799743
125.077	1.92	1.02695763799743
125.185	1.82	1.02695763799743
125.298	1.78	1.02695763799743
125.403	1.8	1.02695763799743
125.513	1.92	1.02695763799743
125.625	1.98	1.03498074454429
125.737	1.92	1.03498074454429
125.842	1.82	1.03498074454429
125.952	1.8	1.03498074454429
126.065	1.74	1.03498074454429
126.173	1.68	1.03498074454429
126.278	1.68	1.03498074454429
126.388	1.7	1.03498074454429
126.5	1.78	1.03498074454429
126.607	1.96	1.03498074454429
126.716	2.08	1.04300385109114
126.827	2.02	1.04300385109114
126.935	1.92	1.04300385109114
127.048	1.84	1.04300385109114
127.153	1.76	1.04300385109114
127.265	1.74	1.04300385109114
127.375	1.88	1.04300385109114
127.486	1.92	1.04300385109114
127.59	1.98	1.04300385109114
127.701	2.08	1.051026957638
127.809	2.08	1.051026957638
127.923	1.96	1.051026957638
128.029	1.86	1.051026957638
128.14	1.82	1.051026957638
128.252	1.76	1.051026957638
128.356	1.86	1.051026957638
128.467	1.88	1.051026957638
128.577	2.08	1.051026957638
128.69	2.06	1.05905006418485
128.798	1.96	1.05905006418485
128.903	1.88	1.05905006418485
129.013	1.84	1.05905006418485
129.125	1.78	1.05905006418485
129.237	1.74	1.05905006418485
129.342	1.84	1.05905006418485
129.449	1.94	1.05905006418485
129.565	2.1	1.05905006418485
129.668	2.18	1.06707317073171
129.778	2.08	1.06707317073171
129.89	2.02	1.06707317073171
130	1.92	1.06707317073171
130.106	1.84	1.06707317073171
130.215	1.8	1.06707317073171
130.327	1.78	1.06707317073171
130.435	2.08	1.06707317073171
130.548	2.16	1.07509627727856
130.653	2.2	1.07509627727856
130.765	2.12	1.07509627727856
130.877	2	1.07509627727856
130.981	1.9	1.07509627727856
131.091	1.84	1.07509627727856
131.201	1.8	1.07509627727856
131.31	1.92	1.07509627727856
131.423	2.1	1.08311938382542
131.528	1.98	1.08311938382542
131.638	1.92	1.08311938382542
131.75	1.86	1.08311938382542
131.862	1.8	1.08311938382542
131.966	1.76	1.08311938382542
132.076	1.76	1.08311938382542
132.19	1.74	1.08311938382542
132.293	1.94	1.08311938382542
132.403	2.12	1.08311938382542
132.515	2.2	1.09114249037227
132.625	2.18	1.09114249037227
132.731	2.06	1.09114249037227
132.84	1.96	1.09114249037227
132.951	1.9	1.09114249037227
133.059	1.86	1.09114249037227
133.173	1.82	1.09114249037227
133.278	2.12	1.09114249037227
133.389	2.12	1.09114249037227
133.496	2.26	1.09916559691913
133.607	2.12	1.09916559691913
133.718	2.02	1.09916559691913
133.824	1.96	1.09916559691913
133.934	1.88	1.09916559691913
134.044	1.84	1.09916559691913
134.155	1.96	1.09916559691913
134.262	1.98	1.09916559691913
134.371	2.16	1.10718870346598
134.481	2.02	1.10718870346598
134.592	1.94	1.10718870346598
134.702	1.9	1.10718870346598
134.815	1.84	1.10718870346598
134.923	1.82	1.10718870346598
135.028	1.82	1.10718870346598
135.14	1.88	1.10718870346598
135.25	2.02	1.10718870346598
135.357	2.24	1.11521181001284
135.466	2.1	1.11521181001284
135.574	2.06	1.11521181001284
135.69	1.96	1.11521181001284
135.798	1.88	1.11521181001284
135.903	1.86	1.11521181001284
136.014	1.84	1.11521181001284
136.121	1.84	1.11521181001284
136.236	2.12	1.11521181001284
136.34	2.3	1.12323491655969
136.452	2.2	1.12323491655969
136.562	2.08	1.12323491655969
136.673	2	1.12323491655969
136.779	1.9	1.12323491655969
136.889	1.88	1.12323491655969
137	1.92	1.12323491655969
137.112	1.94	1.12323491655969
137.216	2.22	1.13125802310655
137.326	2.14	1.13125802310655
137.44	2.02	1.13125802310655
137.548	1.96	1.13125802310655
137.653	1.88	1.13125802310655
137.763	1.86	1.13125802310655
137.875	1.82	1.13125802310655
137.982	1.88	1.13125802310655
138.091	1.98	1.13125802310655
138.199	2.16	1.13125802310655
138.315	2.28	1.1392811296534
138.424	2.16	1.1392811296534
138.528	2.06	1.1392811296534
138.639	2	1.1392811296534
138.746	1.92	1.1392811296534
138.861	1.88	1.1392811296534
138.965	1.92	1.1392811296534
139.076	2.12	1.1392811296534
139.184	2.24	1.14730423620026
139.298	2.24	1.14730423620026
139.404	2.12	1.14730423620026
139.514	2.08	1.14730423620026
139.626	1.98	1.14730423620026
139.731	1.9	1.14730423620026
139.841	1.92	1.14730423620026
139.951	1.94	1.14730423620026
140.06	2.18	1.14730423620026
140.173	2.16	1.15532734274711
140.278	2.06	1.15532734274711
140.388	2	1.15532734274711
140.5	1.94	1.15532734274711
140.612	1.88	1.15532734274711
140.717	1.84	1.15532734274711
140.824	1.82	1.15532734274711
140.94	1.98	1.15532734274711
141.049	2.18	1.15532734274711
141.153	2.28	1.16335044929397
141.265	2.2	1.16335044929397
141.375	2.1	1.16335044929397
141.482	2	1.16335044929397
141.591	1.92	1.16335044929397
141.699	1.92	1.16335044929397
141.815	1.88	1.16335044929397
141.919	2.12	1.16335044929397
142.029	2.24	1.16335044929397
142.137	2.36	1.17137355584082
142.246	2.2	1.17137355584082
142.356	2.1	1.17137355584082
142.466	2	1.17137355584082
142.576	1.96	1.17137355584082
142.69	1.94	1.17137355584082
142.798	1.94	1.17137355584082
142.903	2.16	1.17137355584082
143.013	2.2	1.17939666238768
143.125	2.14	1.17939666238768
143.237	2.06	1.17939666238768
143.341	1.98	1.17939666238768
143.451	1.94	1.17939666238768
143.565	1.88	1.17939666238768
143.668	1.86	1.17939666238768
143.778	2	1.17939666238768
143.889	2	1.17939666238768
143.996	2.28	1.17939666238768
144.107	2.36	1.18741976893453
144.216	2.22	1.18741976893453
144.324	2.18	1.18741976893453
144.44	2.06	1.18741976893453
144.548	2	1.18741976893453
144.653	1.96	1.18741976893453
144.765	2.04	1.18741976893453
144.875	2.2	1.19544287548139
144.981	2.18	1.19544287548139
145.092	2.08	1.19544287548139
145.202	2.04	1.19544287548139
145.309	1.96	1.19544287548139
145.419	1.92	1.19544287548139
145.53	1.9	1.19544287548139
145.637	1.9	1.19544287548139
145.752	1.88	1.19544287548139
145.856	2.22	1.19544287548139
145.967	2.36	1.20346598202824
146.077	2.38	1.20346598202824
146.19	2.22	1.20346598202824
146.298	2.12	1.20346598202824
146.403	2.02	1.20346598202824
146.514	1.98	1.20346598202824
146.621	2.06	1.20346598202824
146.732	2.18	1.2114890885751
146.841	2.22	1.2114890885751
146.949	2.16	1.2114890885751
147.065	2.06	1.2114890885751
147.173	1.98	1.2114890885751
147.278	1.94	1.2114890885751
147.39	1.92	1.2114890885751
147.5	1.92	1.2114890885751
147.606	1.94	1.2114890885751
147.715	2.16	1.2114890885751
147.827	2.26	1.2114890885751
147.937	2.3	1.21951219512195
148.048	2.16	1.21951219512195
148.154	2.08	1.21951219512195
148.264	2.02	1.21951219512195
148.375	1.96	1.21951219512195
148.487	1.96	1.21951219512195
148.592	1.92	1.21951219512195
148.702	2.2	1.21951219512195
148.815	2.28	1.22753530166881
148.923	2.32	1.22753530166881
149.028	2.18	1.22753530166881
149.138	2.14	1.22753530166881
149.25	2.04	1.22753530166881
149.357	1.98	1.22753530166881
149.466	2.06	1.22753530166881
149.577	2.12	1.22753530166881
149.685	2.26	1.23555840821566
149.798	2.22	1.23555840821566
149.903	2.12	1.23555840821566
150.014	2.08	1.23555840821566
150.121	2	1.23555840821566
150.236	1.94	1.23555840821566
150.34	1.92	1.23555840821566
150.451	1.92	1.23555840821566
150.559	2.06	1.23555840821566
150.673	2.14	1.23555840821566
150.779	2.34	1.24358151476252
150.889	2.36	1.24358151476252
151.001	2.24	1.24358151476252
151.106	2.12	1.24358151476252
151.217	2.04	1.24358151476252
151.327	2.02	1.24358151476252
151.44	1.98	1.24358151476252
151.548	2.22	1.24358151476252
151.653	2.32	1.25160462130937
151.763	2.42	1.25160462130937
151.89	2.28	1.25160462130937
152.001	2.18	1.25160462130937
152.112	2.06	1.25160462130937
152.217	2	1.25160462130937
152.327	1.98	1.25160462130937
152.434	2.14	1.25160462130937
152.548	2.2	1.25962772785623
152.654	2.2	1.25962772785623
152.765	2.14	1.25962772785623
152.877	2.06	1.25962772785623
152.986	2	1.25962772785623
153.092	1.94	1.25962772785623
153.202	1.94	1.25962772785623
153.315	1.9	1.25962772785623
153.423	2.06	1.25962772785623
153.529	2.22	1.25962772785623
153.641	2.34	1.25962772785623
153.752	2.38	1.26765083440308
153.862	2.28	1.26765083440308
153.966	2.16	1.26765083440308
154.074	2.1	1.26765083440308
154.185	2.04	1.26765083440308
154.299	2	1.26765083440308
154.404	2.2	1.26765083440308
154.515	2.26	1.26765083440308
154.626	2.42	1.27567394094994
154.731	2.28	1.27567394094994
154.841	2.18	1.27567394094994
154.949	2.12	1.27567394094994
155.062	2.06	1.27567394094994
155.174	2	1.27567394094994
155.279	2.14	1.27567394094994
155.39	2.12	1.27567394094994
155.496	2.28	1.28369704749679
155.611	2.16	1.28369704749679
155.718	2.08	1.28369704749679
155.824	2.04	1.28369704749679
155.94	2	1.28369704749679
156.048	1.96	1.28369704749679
156.154	1.92	1.28369704749679
156.265	1.94	1.28369704749679
156.371	2.04	1.28369704749679
156.481	2.3	1.28369704749679
156.591	2.42	1.29172015404365
156.699	2.44	1.29172015404365
156.81	2.28	1.29172015404365
156.924	2.16	1.29172015404365
157.029	2.08	1.29172015404365
157.137	2.06	1.29172015404365
157.252	2.02	1.29172015404365
157.356	2.26	1.29172015404365
157.466	2.36	1.2997432605905
157.574	2.3	1.2997432605905
157.685	2.18	1.2997432605905
157.799	2.1	1.2997432605905
157.905	2.02	1.2997432605905
158.012	2	1.2997432605905
158.122	2	1.2997432605905
158.236	2.06	1.2997432605905
158.342	2.28	1.2997432605905
158.452	2.32	1.30776636713736
158.565	2.38	1.30776636713736
158.673	2.26	1.30776636713736
158.779	2.14	1.30776636713736
158.89	2.1	1.30776636713736
159	2.04	1.30776636713736
159.107	2.06	1.30776636713736
159.215	2.1	1.30776636713736
159.326	2.2	1.30776636713736
159.44	2.36	1.31578947368421
159.549	2.22	1.31578947368421
159.654	2.12	1.31578947368421
159.766	2.08	1.31578947368421
159.877	2.04	1.31578947368421
159.987	2	1.31578947368421
160.091	2.02	1.31578947368421
160.199	2.16	1.31578947368421
160.31	2.34	1.32381258023107
160.424	2.34	1.32381258023107
160.529	2.24	1.32381258023107
160.637	2.18	1.32381258023107
160.747	2.1	1.32381258023107
160.861	2.04	1.32381258023107
160.967	2.02	1.32381258023107
161.077	2.06	1.32381258023107
161.191	2.14	1.32381258023107
161.299	2.32	1.32381258023107
161.405	2.48	1.33183568677792
161.512	2.38	1.33183568677792
161.625	2.26	1.33183568677792
161.732	2.16	1.33183568677792
161.843	2.08	1.33183568677792
161.949	2.06	1.33183568677792
162.065	2.16	1.33183568677792
162.168	2.28	1.33985879332478
162.279	2.3	1.33985879332478
162.387	2.24	1.33985879332478
162.502	2.14	1.33985879332478
162.612	2.08	1.33985879332478
162.716	2.02	1.33985879332478
162.827	2.02	1.33985879332478
162.94	2	1.33985879332478
163.043	2.12	1.33985879332478
163.154	2.26	1.33985879332478
163.262	2.38	1.33985879332478
163.377	2.38	1.34788189987163
163.481	2.26	1.34788189987163
163.593	2.14	1.34788189987163
163.699	2.1	1.34788189987163
163.809	2.06	1.34788189987163
163.923	2.02	1.34788189987163
164.029	2.1	1.34788189987163
164.139	2.28	1.34788189987163
164.251	2.42	1.35590500641849
164.361	2.4	1.35590500641849
164.468	2.28	1.35590500641849
164.574	2.22	1.35590500641849
164.69	2.14	1.35590500641849
164.798	2.08	1.35590500641849
164.904	2.18	1.35590500641849
165.016	2.16	1.35590500641849
165.127	2.4	1.36392811296534
165.231	2.3	1.36392811296534
165.341	2.18	1.36392811296534
165.449	2.16	1.36392811296534
165.56	2.08	1.36392811296534
165.674	2.04	1.36392811296534
165.779	2.02	1.36392811296534
165.89	2.04	1.36392811296534
166.001	2.22	1.36392811296534
166.112	2.42	1.3719512195122
166.216	2.38	1.3719512195122
166.324	2.34	1.3719512195122
166.437	2.22	1.3719512195122
166.549	2.14	1.3719512195122
166.654	2.08	1.3719512195122
166.765	2.08	1.3719512195122
166.871	2.04	1.3719512195122
166.986	2.32	1.3719512195122
167.093	2.44	1.37997432605905
167.199	2.52	1.37997432605905
167.315	2.34	1.37997432605905
167.423	2.26	1.37997432605905
167.529	2.16	1.37997432605905
167.64	2.12	1.37997432605905
167.746	2.12	1.37997432605905
167.856	2.22	1.37997432605905
167.966	2.4	1.38799743260591
168.074	2.36	1.38799743260591
168.185	2.22	1.38799743260591
168.299	2.14	1.38799743260591
168.404	2.08	1.38799743260591
168.515	2.06	1.38799743260591
168.626	2.04	1.38799743260591
168.731	2.04	1.38799743260591
168.841	2.2	1.38799743260591
168.952	2.26	1.38799743260591
169.065	2.44	1.38799743260591
169.173	2.52	1.39602053915276
169.279	2.36	1.39602053915276
169.389	2.28	1.39602053915276
169.502	2.18	1.39602053915276
169.611	2.16	1.39602053915276
169.717	2.1	1.39602053915276
169.827	2.22	1.39602053915276
169.94	2.38	1.40404364569961
170.048	2.42	1.40404364569961
170.154	2.28	1.40404364569961
170.265	2.24	1.40404364569961
170.377	2.16	1.40404364569961
170.486	2.1	1.40404364569961
170.592	2.08	1.40404364569961
170.7	2.12	1.40404364569961
170.815	2.18	1.40404364569961
170.918	2.44	1.41206675224647
171.029	2.44	1.41206675224647
171.137	2.4	1.41206675224647
171.252	2.28	1.41206675224647
171.362	2.2	1.41206675224647
171.466	2.12	1.41206675224647
171.577	2.1	1.41206675224647
171.69	2.22	1.41206675224647
171.799	2.28	1.41206675224647
171.904	2.44	1.42008985879332
172.012	2.34	1.42008985879332
172.121	2.24	1.42008985879332
172.236	2.16	1.42008985879332
172.343	2.12	1.42008985879332
172.449	2.1	1.42008985879332
172.565	2.06	1.42008985879332
172.673	2.1	1.42008985879332
172.779	2.34	1.42008985879332
172.89	2.48	1.42811296534018
172.996	2.44	1.42811296534018
173.111	2.32	1.42811296534018
173.215	2.24	1.42811296534018
173.325	2.18	1.42811296534018
173.44	2.12	1.42811296534018
173.543	2.16	1.42811296534018
173.654	2.26	1.42811296534018
173.766	2.4	1.42811296534018
173.877	2.48	1.43613607188703
173.987	2.42	1.43613607188703
174.091	2.3	1.43613607188703
174.202	2.24	1.43613607188703
174.315	2.18	1.43613607188703
174.418	2.12	1.43613607188703
174.529	2.22	1.43613607188703
174.637	2.22	1.43613607188703
174.752	2.4	1.43613607188703
174.856	2.44	1.44415917843389
174.968	2.32	1.44415917843389
175.074	2.28	1.44415917843389
175.184	2.18	1.44415917843389
175.298	2.14	1.44415917843389
175.404	2.12	1.44415917843389
175.515	2.1	1.44415917843389
175.621	2.32	1.44415917843389
175.736	2.48	1.45218228498074
175.842	2.46	1.45218228498074
175.952	2.38	1.45218228498074
176.065	2.28	1.45218228498074
176.173	2.2	1.45218228498074
176.279	2.14	1.45218228498074
176.391	2.12	1.45218228498074
176.502	2.12	1.45218228498074
176.606	2.38	1.45218228498074
176.716	2.48	1.4602053915276
176.824	2.58	1.46822849807445
176.935	2.42	1.46822849807445
177.043	2.26	1.46822849807445
177.154	2.1	1.46822849807445
177.263	2.08	1.46822849807445
177.371	2.02	1.46822849807445
177.487	2	1.46822849807445
177.591	1.98	1.46822849807445
177.699	1.96	1.46822849807445
177.81	1.94	1.46822849807445
177.923	1.94	1.46822849807445
178.029	1.92	1.46822849807445
178.14	1.92	1.46822849807445
178.252	1.94	1.46822849807445
178.361	1.92	1.46822849807445
178.468	2.14	1.46822849807445
178.574	2.18	1.46822849807445
178.69	2.32	1.46822849807445
178.798	2.48	1.47625160462131
178.904	2.38	1.47625160462131
179.015	2.3	1.47625160462131
179.121	2.22	1.47625160462131
179.231	2.22	1.47625160462131
179.341	2.28	1.47625160462131
179.452	2.34	1.47625160462131
179.565	2.36	1.48427471116816
179.668	2.26	1.48427471116816
179.779	2.18	1.48427471116816
179.888	2.16	1.48427471116816
179.996	2.12	1.48427471116816
180.106	2.08	1.48427471116816
180.216	2.06	1.48427471116816
180.327	2.1	1.48427471116816
180.44	2.16	1.48427471116816
180.548	2.34	1.48427471116816
180.654	2.52	1.49229781771502
180.765	2.6	1.49229781771502
180.871	2.38	1.49229781771502
180.986	2.26	1.49229781771502
181.093	2.22	1.49229781771502
181.199	2.18	1.49229781771502
181.315	2.22	1.49229781771502
181.423	2.32	1.50032092426187
181.529	2.4	1.50032092426187
181.64	2.34	1.50032092426187
181.75	2.24	1.50032092426187
181.857	2.16	1.50032092426187
181.965	2.14	1.50032092426187
182.076	2.12	1.50032092426187
182.19	2.08	1.50032092426187
182.299	2.08	1.50032092426187
182.404	2.28	1.50032092426187
182.516	2.34	1.50032092426187
182.627	2.5	1.50834403080873
182.731	2.5	1.50834403080873
182.841	2.34	1.50834403080873
182.949	2.3	1.50834403080873
183.06	2.22	1.50834403080873
183.173	2.24	1.50834403080873
183.278	2.18	1.50834403080873
183.39	2.4	1.50834403080873
183.502	2.48	1.51636713735558
183.611	2.5	1.51636713735558
183.718	2.38	1.51636713735558
183.824	2.3	1.51636713735558
183.94	2.24	1.51636713735558
184.048	2.18	1.51636713735558
184.154	2.2	1.51636713735558
184.265	2.3	1.51636713735558
184.371	2.38	1.51636713735558
184.486	2.52	1.52439024390244
184.591	2.4	1.52439024390244
184.701	2.36	1.52439024390244
184.81	2.26	1.52439024390244
184.918	2.2	1.52439024390244
185.029	2.16	1.52439024390244
185.137	2.16	1.52439024390244
185.252	2.32	1.52439024390244
185.356	2.4	1.52439024390244
185.466	2.58	1.53241335044929
185.574	2.5	1.53241335044929
185.685	2.36	1.53241335044929
185.799	2.28	1.53241335044929
185.904	2.22	1.53241335044929
186.012	2.18	1.53241335044929
186.127	2.24	1.53241335044929
186.231	2.4	1.53241335044929
186.342	2.5	1.54043645699615
186.452	2.54	1.54043645699615
186.559	2.42	1.54043645699615
186.673	2.32	1.54043645699615
186.779	2.24	1.54043645699615
186.89	2.22	1.54043645699615
187.002	2.18	1.54043645699615
187.111	2.3	1.54043645699615
187.218	2.4	1.54043645699615
187.324	2.5	1.548459563543
187.44	2.4	1.548459563543
187.548	2.3	1.548459563543
187.654	2.24	1.548459563543
187.766	2.2	1.548459563543
187.877	2.18	1.548459563543
187.981	2.14	1.548459563543
188.091	2.3	1.548459563543
188.199	2.34	1.548459563543
188.31	2.56	1.55648267008986
188.424	2.5	1.55648267008986
188.529	2.38	1.55648267008986
188.64	2.32	1.55648267008986
188.751	2.24	1.55648267008986
188.856	2.2	1.55648267008986
188.966	2.26	1.55648267008986
189.074	2.3	1.55648267008986
189.185	2.52	1.55648267008986
189.298	2.56	1.56450577663671
189.404	2.44	1.56450577663671
189.514	2.38	1.56450577663671
189.627	2.3	1.56450577663671
189.736	2.24	1.56450577663671
189.842	2.2	1.56450577663671
189.952	2.26	1.56450577663671
190.066	2.34	1.56450577663671
190.174	2.52	1.56450577663671
190.28	2.58	1.57252888318357
190.387	2.52	1.57252888318357
190.5	2.4	1.57252888318357
190.609	2.3	1.57252888318357
190.715	2.24	1.57252888318357
190.826	2.22	1.57252888318357
190.94	2.2	1.57252888318357
191.043	2.34	1.57252888318357
191.154	2.54	1.58055198973042
191.263	2.5	1.58055198973042
191.371	2.38	1.58055198973042
191.481	2.28	1.58055198973042
191.591	2.24	1.58055198973042
191.699	2.22	1.58055198973042
191.81	2.24	1.58055198973042
191.924	2.24	1.58055198973042
192.029	2.44	1.58055198973042
192.14	2.48	1.58055198973042
192.246	2.64	1.58857509627728
192.361	2.48	1.58857509627728
192.468	2.36	1.58857509627728
192.574	2.32	1.58857509627728
192.69	2.26	1.58857509627728
192.798	2.32	1.58857509627728
192.904	2.3	1.58857509627728
193.014	2.38	1.59659820282413
193.127	2.4	1.59659820282413
193.236	2.28	1.59659820282413
193.342	2.22	1.59659820282413
193.449	2.2	1.59659820282413
193.56	2.18	1.59659820282413
193.674	2.14	1.59659820282413
193.779	2.12	1.59659820282413
193.891	2.24	1.59659820282413
194.002	2.42	1.59659820282413
194.112	2.58	1.60462130937099
194.216	2.48	1.60462130937099
194.324	2.42	1.60462130937099
194.435	2.32	1.60462130937099
194.548	2.24	1.60462130937099
194.653	2.28	1.60462130937099
194.765	2.28	1.60462130937099
194.871	2.42	1.60462130937099
194.986	2.48	1.60462130937099
195.092	2.64	1.61264441591784
195.202	2.54	1.61264441591784
195.309	2.4	1.61264441591784
195.423	2.32	1.61264441591784
195.529	2.26	1.61264441591784
195.64	2.24	1.61264441591784
195.746	2.3	1.61264441591784
195.861	2.42	1.6206675224647
195.967	2.48	1.6206675224647
196.077	2.38	1.6206675224647
196.19	2.3	1.6206675224647
196.293	2.26	1.6206675224647
196.404	2.22	1.6206675224647
196.512	2.2	1.6206675224647
196.627	2.16	1.6206675224647
196.737	2.28	1.6206675224647
196.841	2.48	1.6206675224647
196.952	2.58	1.62869062901155
197.065	2.48	1.62869062901155
197.168	2.38	1.62869062901155
197.279	2.3	1.62869062901155
197.388	2.26	1.62869062901155
197.496	2.24	1.62869062901155
197.612	2.3	1.62869062901155
197.718	2.4	1.62869062901155
197.824	2.42	1.62869062901155
197.935	2.56	1.63671373555841
198.048	2.54	1.63671373555841
198.154	2.4	1.63671373555841
198.265	2.36	1.63671373555841
198.371	2.3	1.63671373555841
198.486	2.24	1.63671373555841
198.593	2.3	1.63671373555841
198.699	2.28	1.63671373555841
198.815	2.52	1.64473684210526
198.923	2.4	1.64473684210526
199.029	2.32	1.64473684210526
199.137	2.28	1.64473684210526
199.252	2.24	1.64473684210526
199.356	2.2	1.64473684210526
199.466	2.18	1.64473684210526
199.574	2.2	1.64473684210526
199.685	2.3	1.64473684210526
199.799	2.5	1.64473684210526
199.904	2.6	1.65275994865212
200.012	2.66	1.65275994865212
200.127	2.5	1.65275994865212
200.231	2.38	1.65275994865212
200.341	2.32	1.65275994865212
200.449	2.3	1.65275994865212
200.562	2.26	1.65275994865212
200.674	2.42	1.65275994865212
200.78	2.52	1.66078305519897
200.887	2.46	1.66078305519897
200.996	2.34	1.66078305519897
201.111	2.28	1.66078305519897
201.218	2.24	1.66078305519897
201.324	2.22	1.66078305519897
201.44	2.22	1.66078305519897
201.548	2.2	1.66078305519897
201.654	2.44	1.66078305519897
201.764	2.48	1.66078305519897
201.877	2.68	1.66880616174583
201.981	2.52	1.66880616174583
202.091	2.4	1.66880616174583
202.199	2.36	1.66880616174583
202.31	2.3	1.66880616174583
202.424	2.34	1.66880616174583
202.529	2.4	1.66880616174583
202.64	2.44	1.67682926829268
202.751	2.38	1.67682926829268
202.856	2.3	1.67682926829268
202.966	2.26	1.67682926829268
203.074	2.24	1.67682926829268
203.185	2.2	1.67682926829268
203.299	2.18	1.67682926829268
203.404	2.16	1.67682926829268
203.515	2.24	1.67682926829268
203.621	2.4	1.67682926829268
203.736	2.6	1.68485237483954
203.843	2.5	1.68485237483954
203.949	2.42	1.68485237483954
204.065	2.34	1.68485237483954
204.173	2.28	1.68485237483954
204.279	2.3	1.68485237483954
204.389	2.32	1.68485237483954
204.502	2.44	1.68485237483954
204.611	2.52	1.68485237483954
204.717	2.66	1.69287548138639
204.825	2.58	1.69287548138639
204.94	2.46	1.69287548138639
205.043	2.36	1.69287548138639
205.154	2.32	1.69287548138639
205.262	2.3	1.69287548138639
205.377	2.4	1.69287548138639
205.487	2.44	1.70089858793325
205.591	2.52	1.70089858793325
205.699	2.44	1.70089858793325
205.81	2.36	1.70089858793325
205.924	2.3	1.70089858793325
206.029	2.26	1.70089858793325
206.137	2.24	1.70089858793325
206.246	2.22	1.70089858793325
206.361	2.24	1.70089858793325
206.468	2.42	1.70089858793325
206.574	2.54	1.7089216944801
206.691	2.56	1.7089216944801
206.799	2.46	1.7089216944801
206.905	2.36	1.7089216944801
207.012	2.32	1.7089216944801
207.125	2.28	1.7089216944801
207.232	2.3	1.7089216944801
207.34	2.42	1.7089216944801
207.45	2.5	1.7089216944801
207.565	2.58	1.71694480102696
207.668	2.62	1.72496790757381
207.779	2.48	1.72496790757381
207.887	2.42	1.72496790757381
208.002	2.32	1.72496790757381
208.112	2.26	1.72496790757381
208.216	2.2	1.72496790757381
208.324	2.18	1.72496790757381
208.435	2.16	1.72496790757381
208.549	2.14	1.72496790757381
208.654	2.12	1.72496790757381
208.762	2.12	1.72496790757381
208.877	2.1	1.72496790757381
208.981	2.1	1.72496790757381
209.093	2.08	1.72496790757381
209.199	2.08	1.72496790757381
209.309	2.26	1.72496790757381
209.423	2.36	1.72496790757381
209.529	2.48	1.72496790757381
209.639	2.58	1.73299101412067
209.752	2.52	1.73299101412067
209.861	2.4	1.73299101412067
209.968	2.34	1.73299101412067
210.074	2.36	1.73299101412067
210.19	2.36	1.73299101412067
210.298	2.44	1.74101412066752
210.404	2.34	1.74101412066752
210.512	2.32	1.74101412066752
210.627	2.28	1.74101412066752
210.737	2.24	1.74101412066752
210.841	2.2	1.74101412066752
210.949	2.2	1.74101412066752
211.06	2.18	1.74101412066752
211.174	2.2	1.74101412066752
211.279	2.36	1.74101412066752
211.39	2.4	1.74101412066752
211.501	2.54	1.74903722721438
211.606	2.62	1.74903722721438
211.716	2.48	1.74903722721438
211.824	2.42	1.74903722721438
211.935	2.36	1.74903722721438
212.048	2.3	1.74903722721438
212.154	2.42	1.74903722721438
212.265	2.42	1.75706033376123
212.377	2.5	1.75706033376123
212.486	2.4	1.75706033376123
212.593	2.32	1.75706033376123
212.699	2.3	1.75706033376123
212.815	2.26	1.75706033376123
212.923	2.24	1.75706033376123
213.029	2.2	1.75706033376123
213.14	2.26	1.75706033376123
213.246	2.38	1.75706033376123
213.356	2.58	1.76508344030809
213.466	2.56	1.76508344030809
213.574	2.5	1.76508344030809
213.685	2.4	1.76508344030809
213.799	2.34	1.76508344030809
213.904	2.3	1.76508344030809
214.012	2.28	1.76508344030809
214.127	2.28	1.76508344030809
214.231	2.5	1.76508344030809
214.341	2.68	1.77310654685494
214.449	2.64	1.77310654685494
214.56	2.48	1.77310654685494
214.674	2.4	1.77310654685494
214.779	2.34	1.77310654685494
214.89	2.32	1.77310654685494
214.996	2.34	1.77310654685494
215.111	2.4	1.77310654685494
215.218	2.6	1.7811296534018
215.324	2.56	1.7811296534018
215.44	2.44	1.7811296534018
215.548	2.36	1.7811296534018
215.654	2.32	1.7811296534018
215.764	2.3	1.7811296534018
215.877	2.28	1.7811296534018
215.986	2.28	1.7811296534018
216.092	2.42	1.7811296534018
216.199	2.48	1.7811296534018
216.31	2.62	1.78915275994865
216.424	2.5	1.78915275994865
216.529	2.4	1.78915275994865
216.641	2.38	1.78915275994865
216.752	2.32	1.78915275994865
216.856	2.3	1.78915275994865
216.966	2.36	1.78915275994865
217.077	2.52	1.78915275994865
217.19	2.6	1.79717586649551
217.299	2.58	1.79717586649551
217.404	2.48	1.79717586649551
217.512	2.42	1.79717586649551
217.621	2.36	1.79717586649551
217.736	2.32	1.79717586649551
217.842	2.32	1.79717586649551
217.952	2.36	1.79717586649551
218.059	2.48	1.79717586649551
218.173	2.56	1.80519897304236
218.279	2.62	1.80519897304236
218.39	2.52	1.80519897304236
218.496	2.44	1.80519897304236
218.611	2.38	1.80519897304236
[truncated: 1,060 more rows]
