# Supplementary material for: Physical simulation and theoretical evolution for ground fissures triggered by underground coal mining
Source: PLoS One. 2018 Mar 7;13(3):e0192886. doi: 10.1371/journal.pone.0192886 (PMC5841665; doi:10.1371/journal.pone.0192886)
Supplement: S2 File — (XLSX) [file pone.0192886.s002.xlsx]

## Sheet: Sheet1
Time(s)	Force(kN)	Deformation(mm)
0	.02	-4.81386392811297E-02
.11	.22	1.60462130937099E-02
.215	.02	-1.60462130937099E-02
.325	0	-2.40693196405648E-02
.433	.02	-3.20924261874198E-02
.542	.16	-2.40693196405648E-02
.653	.2	-1.60462130937099E-02
.761	.2	-1.60462130937099E-02
.876	.16	-1.60462130937099E-02
.98	.12	-1.60462130937099E-02
1.09	.08	-1.60462130937099E-02
1.199	.06	-1.60462130937099E-02
1.314	.06	-1.60462130937099E-02
1.419	.06	-1.60462130937099E-02
1.527	.08	-1.60462130937099E-02
1.636	.14	-1.60462130937099E-02
1.745	.18	-1.60462130937099E-02
1.86	.22	-1.60462130937099E-02
1.966	.22	-8.02310654685494E-03
2.074	.2	-8.02310654685494E-03
2.187	.16	-8.02310654685494E-03
2.293	.14	-8.02310654685494E-03
2.404	.16	-8.02310654685494E-03
2.511	.16	-8.02310654685494E-03
2.625	.2	-8.02310654685494E-03
2.73	.24	0
2.839	.2	0
2.949	.18	0
3.063	.14	0
3.167	.12	0
3.278	.12	0
3.389	.1	0
3.499	.16	0
3.605	.22	0
3.716	.22	8.02310654685494E-03
3.824	.2	8.02310654685494E-03
3.934	.16	8.02310654685494E-03
4.043	.14	8.02310654685494E-03
4.152	.12	8.02310654685494E-03
4.261	.12	8.02310654685494E-03
4.37	.14	8.02310654685494E-03
4.485	.2	8.02310654685494E-03
4.591	.24	1.60462130937099E-02
4.699	.24	1.60462130937099E-02
4.812	.2	1.60462130937099E-02
4.917	.16	1.60462130937099E-02
5.03	.14	1.60462130937099E-02
5.136	.12	1.60462130937099E-02
5.251	.14	1.60462130937099E-02
5.356	.2	1.60462130937099E-02
5.465	.24	2.40693196405648E-02
5.575	.22	2.40693196405648E-02
5.683	.18	2.40693196405648E-02
5.794	.14	2.40693196405648E-02
5.905	.12	2.40693196405648E-02
6.011	.12	2.40693196405648E-02
6.126	.12	2.40693196405648E-02
6.235	.14	2.40693196405648E-02
6.34	.2	2.40693196405648E-02
6.45	.24	2.40693196405648E-02
6.559	.24	3.20924261874198E-02
6.668	.18	3.20924261874198E-02
6.78	.14	3.20924261874198E-02
6.886	.14	3.20924261874198E-02
7.001	.12	3.20924261874198E-02
7.105	.14	3.20924261874198E-02
7.216	.2	3.20924261874198E-02
7.324	.22	3.20924261874198E-02
7.433	.24	4.01155327342747E-02
7.542	.22	4.01155327342747E-02
7.654	.18	4.01155327342747E-02
7.764	.16	4.01155327342747E-02
7.876	.14	4.01155327342747E-02
7.981	.14	4.01155327342747E-02
8.09	.14	4.01155327342747E-02
8.199	.18	4.01155327342747E-02
8.314	.24	4.01155327342747E-02
8.417	.24	4.81386392811297E-02
8.528	.24	4.81386392811297E-02
8.639	.22	4.81386392811297E-02
8.749	.18	4.81386392811297E-02
8.855	.14	4.81386392811297E-02
8.964	.16	4.81386392811297E-02
9.074	.18	4.81386392811297E-02
9.188	.22	4.81386392811297E-02
9.292	.24	5.61617458279846E-02
9.404	.26	5.61617458279846E-02
9.514	.24	5.61617458279846E-02
9.626	.18	5.61617458279846E-02
9.73	.16	5.61617458279846E-02
9.84	.14	5.61617458279846E-02
9.949	.14	5.61617458279846E-02
10.064	.2	5.61617458279846E-02
10.169	.24	5.61617458279846E-02
10.277	.24	6.41848523748395E-02
10.386	.22	6.41848523748395E-02
10.495	.18	6.41848523748395E-02
10.61	.16	6.41848523748395E-02
10.714	.14	6.41848523748395E-02
10.824	.14	6.41848523748395E-02
10.938	.12	6.41848523748395E-02
11.045	.16	6.41848523748395E-02
11.152	.26	6.41848523748395E-02
11.264	.28	7.22079589216945E-02
11.374	.26	7.22079589216945E-02
11.486	.2	7.22079589216945E-02
11.591	.16	7.22079589216945E-02
11.7	.16	7.22079589216945E-02
11.808	.14	7.22079589216945E-02
11.918	.18	7.22079589216945E-02
12.029	.24	7.22079589216945E-02
12.136	.26	8.02310654685494E-02
12.246	.26	8.02310654685494E-02
12.361	.22	8.02310654685494E-02
12.467	.18	8.02310654685494E-02
12.575	.16	8.02310654685494E-02
12.687	.14	8.02310654685494E-02
12.792	.14	8.02310654685494E-02
12.902	.2	8.02310654685494E-02
13.011	.24	8.02310654685494E-02
13.12	.26	8.82541720154044E-02
13.235	.2	8.82541720154044E-02
13.341	.18	8.82541720154044E-02
13.449	.16	8.82541720154044E-02
13.562	.14	8.82541720154044E-02
13.668	.14	8.82541720154044E-02
13.779	.14	8.82541720154044E-02
13.886	.16	8.82541720154044E-02
14.001	.24	8.82541720154044E-02
14.11	.3	9.62772785622593E-02
14.215	.22	9.62772785622593E-02
14.324	.18	9.62772785622593E-02
14.439	.16	9.62772785622593E-02
14.542	.14	9.62772785622593E-02
14.653	.14	9.62772785622593E-02
14.764	.18	9.62772785622593E-02
14.874	.22	.104300385109114
14.98	.24	.104300385109114
15.09	.18	.104300385109114
15.199	.16	.104300385109114
15.308	.14	.104300385109114
15.417	.12	.104300385109114
15.529	.12	.104300385109114
15.639	.1	.104300385109114
15.751	.14	.104300385109114
15.855	.22	.104300385109114
15.965	.28	.112323491655969
16.074	.26	.112323491655969
16.183	.2	.112323491655969
16.292	.18	.112323491655969
16.405	.14	.112323491655969
16.511	.14	.112323491655969
16.626	.16	.112323491655969
16.731	.18	.112323491655969
16.84	.24	.112323491655969
16.95	.26	.120346598202824
17.058	.24	.120346598202824
17.169	.2	.120346598202824
17.28	.16	.120346598202824
17.386	.16	.120346598202824
17.501	.14	.120346598202824
17.61	.18	.120346598202824
17.715	.22	.120346598202824
17.825	.24	.120346598202824
17.934	.28	.128369704749679
18.043	.26	.128369704749679
18.155	.2	.128369704749679
18.261	.18	.128369704749679
18.37	.16	.128369704749679
18.485	.14	.128369704749679
18.591	.18	.128369704749679
18.699	.22	.128369704749679
18.812	.26	.136392811296534
18.917	.22	.136392811296534
19.03	.18	.136392811296534
19.136	.18	.136392811296534
19.245	.14	.136392811296534
19.361	.14	.136392811296534
19.466	.14	.136392811296534
19.575	.16	.136392811296534
19.683	.22	.136392811296534
19.793	.28	.144415917843389
19.904	.24	.152439024390244
20.011	.2	.152439024390244
20.125	.16	.152439024390244
20.235	.1	.152439024390244
20.34	.06	.152439024390244
20.45	.06	.152439024390244
20.558	.04	.152439024390244
20.669	.04	.152439024390244
20.777	.04	.152439024390244
20.886	.04	.144415917843389
20.996	.1	.144415917843389
21.111	.24	.152439024390244
21.215	.22	.152439024390244
21.324	.24	.152439024390244
21.439	.24	.152439024390244
21.544	.24	.160462130937099
21.652	.22	.160462130937099
21.761	.2	.160462130937099
21.87	.16	.160462130937099
21.985	.12	.160462130937099
22.089	.12	.160462130937099
22.199	.1	.160462130937099
22.313	.12	.160462130937099
22.42	.18	.160462130937099
22.527	.24	.160462130937099
22.639	.24	.168485237483954
22.749	.22	.168485237483954
22.861	.16	.168485237483954
22.966	.14	.168485237483954
23.075	.14	.168485237483954
23.183	.12	.168485237483954
23.293	.14	.168485237483954
23.404	.22	.168485237483954
23.511	.24	.168485237483954
23.62	.24	.168485237483954
23.735	.24	.184531450577664
23.841	.18	.184531450577664
23.949	.14	.184531450577664
24.062	.08	.184531450577664
24.167	.04	.176508344030809
24.277	.04	.176508344030809
24.386	.08	.176508344030809
24.499	.18	.176508344030809
24.61	.24	.184531450577664
24.716	.18	.184531450577664
24.824	.16	.184531450577664
24.937	.14	.184531450577664
25.044	.12	.184531450577664
25.155	.14	.184531450577664
25.261	.18	.184531450577664
25.376	.22	.184531450577664
25.481	.24	.184531450577664
25.59	.24	.192554557124519
25.699	.24	.192554557124519
25.814	.2	.192554557124519
25.918	.16	.192554557124519
26.029	.16	.192554557124519
26.136	.14	.192554557124519
26.25	.18	.192554557124519
26.36	.22	.192554557124519
26.466	.24	.192554557124519
26.574	.24	.200577663671374
26.684	.22	.200577663671374
26.793	.18	.200577663671374
26.903	.16	.200577663671374
27.013	.14	.200577663671374
27.125	.14	.200577663671374
27.236	.16	.200577663671374
27.339	.24	.200577663671374
27.451	.24	.200577663671374
27.564	.22	.208600770218229
27.669	.18	.208600770218229
27.778	.16	.208600770218229
27.886	.14	.208600770218229
28	.12	.208600770218229
28.105	.14	.208600770218229
28.214	.18	.208600770218229
28.324	.2	.208600770218229
28.439	.26	.208600770218229
28.542	.22	.216623876765083
28.653	.18	.216623876765083
28.761	.16	.216623876765083
28.875	.14	.216623876765083
28.98	.12	.216623876765083
29.089	.14	.216623876765083
29.199	.16	.216623876765083
29.308	.2	.216623876765083
29.417	.26	.216623876765083
29.53	.26	.224646983311938
29.636	.22	.224646983311938
29.745	.18	.224646983311938
29.86	.14	.224646983311938
29.964	.12	.224646983311938
30.076	.14	.224646983311938
30.188	.22	.224646983311938
30.293	.26	.232670089858793
30.405	.24	.232670089858793
30.511	.2	.232670089858793
30.62	.18	.232670089858793
30.736	.16	.232670089858793
30.841	.14	.232670089858793
30.95	.14	.232670089858793
31.058	.18	.232670089858793
31.168	.22	.232670089858793
31.279	.26	.232670089858793
31.386	.28	.232670089858793
31.5	.28	.240693196405648
31.605	.24	.240693196405648
31.714	.18	.240693196405648
31.824	.16	.240693196405648
31.939	.16	.240693196405648
32.042	.16	.240693196405648
32.155	.22	.240693196405648
32.261	.24	.240693196405648
32.37	.28	.248716302952503
32.485	.22	.248716302952503
32.591	.18	.248716302952503
32.699	.16	.248716302952503
32.808	.14	.248716302952503
32.917	.14	.248716302952503
33.029	.2	.248716302952503
33.139	.22	.248716302952503
33.25	.24	.248716302952503
33.361	.28	.256739409499358
33.465	.2	.256739409499358
33.574	.2	.256739409499358
33.689	.16	.256739409499358
33.795	.14	.256739409499358
33.902	.14	.256739409499358
34.014	.16	.256739409499358
34.124	.24	.256739409499358
34.236	.28	.264762516046213
34.341	.22	.264762516046213
34.45	.2	.264762516046213
34.558	.16	.264762516046213
34.668	.14	.264762516046213
34.779	.14	.264762516046213
34.886	.14	.264762516046213
34.995	.16	.264762516046213
35.11	.24	.264762516046213
35.216	.3	.280808729139923
35.324	.26	.280808729139923
35.437	.2	.280808729139923
35.542	.16	.280808729139923
35.654	.08	.280808729139923
35.764	.08	.280808729139923
35.875	.06	.280808729139923
35.986	.06	.280808729139923
36.089	.04	.280808729139923
36.201	.04	.280808729139923
36.314	.04	.280808729139923
36.421	.06	.272785622593068
36.528	.24	.280808729139923
36.636	.24	.280808729139923
36.75	.24	.280808729139923
36.855	.24	.280808729139923
36.964	.24	.288831835686778
37.074	.24	.288831835686778
37.188	.2	.288831835686778
37.292	.16	.288831835686778
37.403	.14	.288831835686778
37.511	.14	.288831835686778
37.625	.12	.288831835686778
37.735	.18	.288831835686778
37.841	.22	.288831835686778
37.949	.24	.288831835686778
38.059	.24	.296854942233633
38.168	.24	.296854942233633
38.277	.2	.296854942233633
38.386	.18	.296854942233633
38.499	.14	.296854942233633
38.61	.14	.296854942233633
38.714	.18	.296854942233633
38.826	.22	.296854942233633
38.938	.24	.296854942233633
39.043	.24	.304878048780488
39.152	.2	.304878048780488
39.263	.18	.304878048780488
39.37	.16	.304878048780488
39.486	.14	.304878048780488
39.591	.12	.304878048780488
39.7	.12	.304878048780488
39.808	.18	.304878048780488
39.918	.24	.304878048780488
40.029	.26	.312901155327343
40.136	.24	.312901155327343
40.25	.22	.312901155327343
40.36	.18	.312901155327343
40.465	.14	.312901155327343
40.575	.14	.312901155327343
40.684	.18	.312901155327343
40.793	.2	.312901155327343
40.905	.24	.312901155327343
41.011	.26	.312901155327343
41.126	.26	.320924261874198
41.23	.2	.320924261874198
41.34	.16	.320924261874198
41.449	.14	.320924261874198
41.564	.14	.320924261874198
41.669	.16	.320924261874198
41.777	.2	.320924261874198
41.886	.22	.320924261874198
41.999	.28	.328947368421053
42.111	.22	.328947368421053
42.216	.18	.328947368421053
42.325	.16	.328947368421053
42.433	.14	.328947368421053
42.543	.12	.328947368421053
42.654	.18	.328947368421053
42.761	.22	.328947368421053
42.875	.26	.336970474967908
42.98	.18	.336970474967908
43.089	.16	.336970474967908
43.199	.14	.336970474967908
43.314	.12	.336970474967908
43.417	.12	.336970474967908
43.529	.12	.336970474967908
43.639	.14	.336970474967908
43.75	.24	.336970474967908
43.861	.28	.344993581514763
43.965	.22	.344993581514763
44.074	.2	.344993581514763
44.189	.16	.344993581514763
44.294	.14	.344993581514763
44.402	.14	.344993581514763
44.511	.16	.344993581514763
44.62	.2	.344993581514763
44.735	.26	.344993581514763
44.839	.28	.353016688061617
44.949	.24	.353016688061617
45.064	.2	.353016688061617
45.167	.16	.353016688061617
45.278	.14	.353016688061617
45.386	.14	.353016688061617
45.5	.14	.353016688061617
45.605	.22	.353016688061617
45.714	.26	.361039794608472
45.824	.24	.361039794608472
45.938	.18	.361039794608472
46.044	.16	.361039794608472
46.155	.14	.361039794608472
46.263	.14	.361039794608472
46.371	.12	.361039794608472
46.486	.14	.361039794608472
46.592	.24	.361039794608472
46.7	.24	.361039794608472
46.812	.26	.369062901155327
46.917	.2	.369062901155327
47.029	.16	.369062901155327
47.139	.16	.369062901155327
47.25	.14	.369062901155327
47.361	.16	.369062901155327
47.464	.16	.369062901155327
47.576	.2	.369062901155327
47.689	.26	.377086007702182
47.796	.26	.377086007702182
47.903	.2	.377086007702182
48.011	.18	.377086007702182
48.125	.16	.377086007702182
48.23	.14	.377086007702182
48.339	.12	.377086007702182
48.449	.14	.377086007702182
48.563	.18	.377086007702182
48.669	.28	.385109114249037
48.78	.22	.385109114249037
48.888	.2	.385109114249037
48.995	.16	.385109114249037
49.105	.14	.385109114249037
49.215	.12	.385109114249037
49.324	.12	.385109114249037
49.439	.18	.385109114249037
49.544	.24	.385109114249037
49.652	.28	.393132220795892
49.761	.24	.393132220795892
49.87	.18	.393132220795892
49.985	.16	.393132220795892
50.089	.14	.393132220795892
50.201	.14	.393132220795892
50.314	.16	.393132220795892
50.419	.2	.393132220795892
50.528	.26	.401155327342747
50.639	.28	.409178433889602
50.749	.24	.409178433889602
50.855	.18	.409178433889602
50.964	.14	.409178433889602
51.074	.1	.409178433889602
51.189	.08	.409178433889602
51.292	.08	.409178433889602
51.403	.06	.409178433889602
51.514	.06	.409178433889602
51.624	.06	.409178433889602
51.736	.06	.409178433889602
51.841	.06	.409178433889602
51.951	.06	.409178433889602
52.064	.06	.401155327342747
52.169	.2	.409178433889602
52.278	.24	.417201540436457
52.388	.22	.417201540436457
52.499	.16	.417201540436457
52.61	.12	.417201540436457
52.716	.1	.417201540436457
52.824	.1	.417201540436457
52.933	.1	.417201540436457
53.042	.1	.417201540436457
53.154	.14	.417201540436457
53.264	.16	.417201540436457
53.376	.22	.417201540436457
53.482	.24	.425224646983312
53.59	.2	.425224646983312
53.699	.18	.425224646983312
53.814	.14	.425224646983312
53.92	.12	.425224646983312
54.027	.12	.425224646983312
54.138	.14	.425224646983312
54.245	.2	.425224646983312
54.361	.24	.425224646983312
54.466	.26	.433247753530167
54.576	.24	.433247753530167
54.687	.2	.433247753530167
54.794	.16	.433247753530167
54.902	.14	.433247753530167
55.011	.12	.433247753530167
55.121	.14	.433247753530167
55.236	.22	.433247753530167
55.339	.26	.441270860077022
55.451	.24	.441270860077022
55.563	.18	.441270860077022
55.668	.16	.441270860077022
55.78	.14	.441270860077022
55.886	.12	.441270860077022
55.995	.12	.441270860077022
56.11	.14	.441270860077022
56.214	.2	.441270860077022
56.324	.24	.441270860077022
56.438	.26	.449293966623877
56.545	.22	.449293966623877
56.652	.18	.449293966623877
56.764	.16	.449293966623877
56.874	.14	.449293966623877
56.986	.14	.449293966623877
57.091	.16	.449293966623877
57.2	.18	.449293966623877
57.308	.26	.449293966623877
57.418	.3	.457317073170732
57.529	.24	.457317073170732
57.636	.2	.457317073170732
57.745	.18	.457317073170732
57.86	.14	.457317073170732
57.966	.14	.457317073170732
58.074	.18	.457317073170732
58.183	.22	.465340179717587
58.292	.26	.465340179717587
58.402	.2	.465340179717587
58.511	.18	.465340179717587
58.624	.16	.465340179717587
58.735	.14	.465340179717587
58.839	.14	.465340179717587
58.951	.14	.465340179717587
59.064	.18	.465340179717587
59.17	.24	.465340179717587
59.277	.28	.473363286264442
59.389	.26	.473363286264442
59.499	.2	.473363286264442
59.611	.16	.473363286264442
59.716	.14	.473363286264442
59.825	.14	.473363286264442
59.933	.18	.473363286264442
60.043	.2	.473363286264442
60.17	.26	.473363286264442
60.277	.3	.481386392811297
60.389	.26	.481386392811297
60.499	.2	.481386392811297
60.605	.16	.481386392811297
60.714	.14	.481386392811297
60.826	.14	.481386392811297
60.937	.18	.481386392811297
61.042	.22	.481386392811297
61.154	.26	.489409499358151
61.261	.2	.489409499358151
61.375	.16	.489409499358151
61.485	.14	.489409499358151
61.591	.14	.489409499358151
61.7	.12	.489409499358151
61.808	.14	.489409499358151
61.92	.16	.489409499358151
62.029	.24	.489409499358151
62.136	.28	.497432605905006
62.25	.26	.497432605905006
62.355	.2	.497432605905006
62.466	.16	.497432605905006
62.574	.16	.497432605905006
62.688	.14	.497432605905006
62.792	.16	.497432605905006
62.905	.2	.497432605905006
63.011	.24	.497432605905006
63.124	.3	.505455712451861
63.231	.26	.505455712451861
63.34	.2	.505455712451861
63.449	.18	.505455712451861
63.562	.16	.505455712451861
63.667	.14	.505455712451861
63.779	.18	.505455712451861
63.886	.2	.505455712451861
64	.26	.513478818998716
64.11	.22	.513478818998716
64.216	.18	.513478818998716
64.324	.18	.513478818998716
64.438	.14	.513478818998716
64.544	.14	.513478818998716
64.653	.14	.513478818998716
64.764	.16	.513478818998716
64.876	.2	.513478818998716
64.985	.26	.521501925545571
65.092	.24	.521501925545571
65.199	.22	.521501925545571
65.308	.18	.521501925545571
65.42	.14	.521501925545571
65.529	.14	.521501925545571
65.636	.14	.521501925545571
65.75	.16	.521501925545571
65.855	.22	.521501925545571
65.966	.3	.529525032092426
66.074	.3	.529525032092426
66.188	.2	.529525032092426
66.293	.18	.529525032092426
66.405	.14	.529525032092426
66.514	.14	.529525032092426
66.624	.14	.529525032092426
66.73	.2	.529525032092426
66.839	.24	.537548138639281
66.951	.24	.537548138639281
67.062	.18	.537548138639281
67.167	.16	.537548138639281
67.279	.14	.537548138639281
67.388	.12	.537548138639281
67.495	.12	.537548138639281
67.611	.12	.537548138639281
67.714	.18	.537548138639281
67.825	.22	.537548138639281
67.933	.3	.537548138639281
68.045	.3	.553594351732991
68.155	.24	.553594351732991
68.261	.2	.553594351732991
68.376	.14	.553594351732991
68.485	.12	.553594351732991
68.592	.1	.553594351732991
68.699	.08	.553594351732991
68.812	.08	.553594351732991
68.922	.08	.553594351732991
69.027	.08	.553594351732991
69.139	.08	.553594351732991
69.249	.06	.553594351732991
69.355	.08	.553594351732991
69.464	.1	.553594351732991
69.574	.14	.553594351732991
69.687	.2	.553594351732991
69.792	.24	.553594351732991
69.904	.26	.561617458279846
70.011	.26	.561617458279846
70.125	.22	.561617458279846
70.236	.16	.561617458279846
70.339	.16	.561617458279846
70.45	.16	.561617458279846
70.558	.22	.561617458279846
70.67	.24	.569640564826701
70.779	.24	.569640564826701
70.886	.22	.569640564826701
71	.18	.569640564826701
71.105	.16	.569640564826701
71.215	.14	.569640564826701
71.326	.12	.569640564826701
71.438	.14	.569640564826701
71.542	.18	.569640564826701
71.652	.24	.569640564826701
71.761	.26	.569640564826701
71.874	.26	.577663671373556
71.981	.22	.577663671373556
72.09	.18	.577663671373556
72.199	.16	.577663671373556
72.313	.14	.577663671373556
72.418	.18	.577663671373556
72.53	.2	.577663671373556
72.638	.22	.577663671373556
72.751	.26	.585686777920411
72.861	.28	.585686777920411
72.967	.22	.585686777920411
73.076	.2	.585686777920411
73.188	.16	.585686777920411
73.292	.14	.585686777920411
73.405	.18	.585686777920411
73.511	.2	.585686777920411
73.626	.24	.585686777920411
73.735	.26	.593709884467266
73.842	.2	.593709884467266
73.949	.2	.593709884467266
74.064	.16	.593709884467266
74.168	.14	.593709884467266
74.277	.14	.593709884467266
74.388	.14	.593709884467266
74.499	.22	.593709884467266
74.605	.26	.593709884467266
74.714	.28	.601732991014121
74.824	.24	.601732991014121
74.937	.2	.601732991014121
75.043	.16	.601732991014121
75.155	.14	.601732991014121
75.264	.14	.601732991014121
75.374	.16	.601732991014121
75.485	.2	.601732991014121
75.591	.28	.601732991014121
75.699	.3	.61777920410783
75.813	.24	.61777920410783
75.919	.2	.61777920410783
76.028	.14	.61777920410783
76.139	.1	.61777920410783
76.25	.08	.61777920410783
76.355	.08	.61777920410783
76.465	.08	.61777920410783
76.576	.08	.61777920410783
76.688	.08	.61777920410783
76.792	.06	.61777920410783
76.902	.06	.61777920410783
77.013	.06	.609756097560976
77.124	.2	.61777920410783
77.236	.24	.61777920410783
77.34	.26	.625802310654686
77.449	.24	.625802310654686
77.562	.16	.625802310654686
77.667	.14	.625802310654686
77.779	.12	.625802310654686
77.888	.12	.625802310654686
78.001	.1	.625802310654686
78.111	.12	.625802310654686
78.217	.16	.625802310654686
78.325	.18	.625802310654686
78.439	.24	.625802310654686
78.544	.26	.63382541720154
78.652	.22	.63382541720154
78.761	.2	.63382541720154
78.875	.14	.63382541720154
78.98	.12	.63382541720154
79.09	.12	.63382541720154
79.201	.18	.63382541720154
79.314	.24	.63382541720154
79.418	.26	.63382541720154
79.528	.26	.641848523748395
79.639	.24	.641848523748395
79.75	.2	.641848523748395
79.855	.16	.641848523748395
79.965	.16	.641848523748395
80.076	.16	.641848523748395
80.188	.2	.641848523748395
80.294	.26	.641848523748395
80.402	.26	.64987163029525
80.514	.22	.64987163029525
80.624	.18	.64987163029525
80.73	.14	.64987163029525
80.839	.12	.64987163029525
80.951	.12	.64987163029525
81.062	.12	.64987163029525
81.167	.14	.64987163029525
81.279	.22	.64987163029525
81.386	.26	.64987163029525
81.5	.28	.657894736842105
81.611	.22	.657894736842105
81.714	.18	.657894736842105
81.825	.16	.657894736842105
81.934	.14	.657894736842105
82.042	.16	.657894736842105
82.155	.22	.657894736842105
82.261	.24	.657894736842105
82.37	.26	.66591784338896
82.486	.24	.66591784338896
82.589	.2	.66591784338896
82.7	.18	.66591784338896
82.813	.16	.66591784338896
82.917	.14	.66591784338896
83.027	.16	.66591784338896
83.139	.2	.66591784338896
83.249	.26	.66591784338896
83.355	.28	.673940949935815
83.464	.28	.673940949935815
83.574	.24	.673940949935815
83.687	.2	.673940949935815
83.793	.16	.673940949935815
83.905	.16	.673940949935815
84.013	.14	.673940949935815
84.126	.2	.673940949935815
84.236	.28	.68196405648267
84.342	.26	.68196405648267
84.451	.22	.68196405648267
84.564	.18	.68196405648267
84.668	.16	.68196405648267
84.777	.14	.68196405648267
84.888	.14	.68196405648267
84.995	.18	.68196405648267
85.111	.22	.68196405648267
85.214	.28	.689987163029525
85.325	.3	.689987163029525
85.437	.24	.689987163029525
85.545	.18	.689987163029525
85.654	.16	.689987163029525
85.761	.16	.689987163029525
85.876	.14	.689987163029525
85.98	.2	.689987163029525
86.089	.26	.69801026957638
86.201	.28	.69801026957638
86.312	.22	.69801026957638
86.418	.18	.69801026957638
86.53	.16	.69801026957638
86.638	.14	.69801026957638
86.751	.14	.69801026957638
86.861	.12	.69801026957638
86.967	.16	.69801026957638
87.075	.2	.69801026957638
87.189	.3	.706033376123235
87.295	.28	.706033376123235
87.405	.22	.706033376123235
87.511	.2	.706033376123235
87.626	.18	.706033376123235
87.735	.16	.706033376123235
87.842	.2	.706033376123235
87.949	.2	.706033376123235
88.064	.26	.706033376123235
88.168	.3	.71405648267009
88.277	.28	.71405648267009
88.388	.24	.71405648267009
88.499	.2	.71405648267009
88.611	.16	.71405648267009
88.715	.16	.71405648267009
88.824	.18	.71405648267009
88.937	.22	.71405648267009
89.043	.28	.722079589216945
89.155	.22	.722079589216945
89.264	.2	.722079589216945
89.374	.18	.722079589216945
89.48	.16	.722079589216945
89.589	.14	.722079589216945
89.701	.14	.722079589216945
89.812	.14	.722079589216945
89.917	.22	.722079589216945
90.029	.3	.7301026957638
90.138	.28	.7301026957638
90.246	.2	.7301026957638
90.355	.18	.7301026957638
90.465	.16	.7301026957638
90.576	.14	.7301026957638
90.688	.14	.7301026957638
90.792	.2	.7301026957638
90.905	.26	.7301026957638
91.011	.28	.7301026957638
91.126	.3	.74614890885751
91.235	.22	.74614890885751
91.342	.18	.74614890885751
91.449	.14	.74614890885751
91.562	.1	.74614890885751
91.671	.08	.74614890885751
91.779	.08	.74614890885751
91.886	.08	.74614890885751
92	.08	.74614890885751
92.106	.08	.74614890885751
92.215	.08	.74614890885751
92.324	.08	.74614890885751
92.437	.08	.74614890885751
92.543	.12	.74614890885751
92.655	.14	.74614890885751
92.764	.2	.74614890885751
92.874	.26	.74614890885751
92.985	.26	.754172015404365
93.092	.2	.754172015404365
93.199	.18	.754172015404365
93.308	.16	.754172015404365
93.42	.14	.754172015404365
93.529	.2	.754172015404365
93.636	.24	.754172015404365
93.75	.26	.754172015404365
93.855	.26	.76219512195122
93.965	.26	.76219512195122
94.076	.22	.76219512195122
94.188	.18	.76219512195122
94.292	.16	.76219512195122
94.402	.14	.76219512195122
94.511	.14	.76219512195122
94.624	.18	.76219512195122
94.73	.24	.76219512195122
94.839	.26	.770218228498074
94.949	.26	.770218228498074
95.062	.22	.770218228498074
95.167	.18	.770218228498074
95.279	.16	.770218228498074
95.386	.14	.770218228498074
95.5	.14	.770218228498074
95.61	.2	.770218228498074
95.716	.26	.770218228498074
95.825	.28	.770218228498074
95.933	.28	.778241335044929
96.045	.28	.778241335044929
96.154	.22	.778241335044929
96.261	.18	.778241335044929
96.376	.18	.778241335044929
96.485	.16	.778241335044929
96.592	.18	.778241335044929
96.699	.22	.778241335044929
96.814	.3	.786264441591784
96.918	.26	.786264441591784
97.027	.2	.786264441591784
97.138	.2	.786264441591784
97.249	.16	.786264441591784
97.355	.14	.786264441591784
97.464	.18	.786264441591784
97.576	.2	.786264441591784
97.687	.24	.794287548138639
97.792	.22	.794287548138639
97.904	.18	.794287548138639
98.013	.18	.794287548138639
98.126	.16	.794287548138639
98.236	.14	.794287548138639
98.342	.14	.794287548138639
98.45	.14	.794287548138639
98.564	.2	.794287548138639
98.67	.28	.794287548138639
98.779	.3	.802310654685494
98.886	.32	.810333761232349
99.001	.24	.810333761232349
99.11	.18	.810333761232349
99.217	.12	.810333761232349
99.324	.12	.810333761232349
99.439	.1	.810333761232349
99.543	.1	.810333761232349
99.652	.08	.810333761232349
99.763	.08	.810333761232349
99.874	.08	.810333761232349
99.986	.08	.810333761232349
100.09	.08	.810333761232349
100.199	.08	.810333761232349
100.312	.1	.810333761232349
100.417	.2	.810333761232349
100.529	.26	.810333761232349
100.638	.26	.818356867779204
100.751	.26	.818356867779204
100.861	.22	.818356867779204
100.967	.18	.818356867779204
101.075	.16	.818356867779204
101.189	.2	.818356867779204
101.294	.2	.818356867779204
101.402	.26	.818356867779204
101.511	.26	.826379974326059
101.625	.24	.826379974326059
101.73	.2	.826379974326059
101.84	.16	.826379974326059
101.951	.16	.826379974326059
102.063	.14	.826379974326059
102.167	.14	.826379974326059
102.28	.14	.826379974326059
102.386	.16	.826379974326059
102.501	.26	.826379974326059
102.61	.26	.826379974326059
102.717	.26	.834403080872914
102.824	.26	.834403080872914
102.937	.22	.834403080872914
103.047	.16	.834403080872914
103.152	.16	.834403080872914
103.261	.18	.834403080872914
103.374	.2	.834403080872914
103.481	.28	.834403080872914
103.59	.3	.842426187419769
103.699	.3	.842426187419769
103.812	.22	.842426187419769
103.917	.18	.842426187419769
104.029	.16	.842426187419769
104.136	.16	.842426187419769
104.25	.2	.842426187419769
104.361	.22	.850449293966624
104.464	.26	.850449293966624
104.575	.22	.850449293966624
104.683	.2	.850449293966624
104.795	.16	.850449293966624
104.904	.14	.850449293966624
105.011	.14	.850449293966624
105.125	.12	.850449293966624
105.23	.16	.850449293966624
105.34	.26	.850449293966624
105.451	.28	.850449293966624
105.563	.28	.858472400513479
105.667	.22	.858472400513479
105.777	.18	.858472400513479
105.889	.16	.858472400513479
105.999	.14	.858472400513479
106.105	.14	.858472400513479
106.214	.16	.858472400513479
106.326	.22	.858472400513479
106.437	.3	.866495507060334
106.542	.28	.866495507060334
106.654	.22	.866495507060334
106.761	.2	.866495507060334
106.875	.16	.866495507060334
106.985	.14	.866495507060334
107.091	.2	.866495507060334
107.2	.2	.866495507060334
107.308	.24	.874518613607189
107.42	.18	.874518613607189
107.529	.16	.874518613607189
107.636	.14	.874518613607189
107.75	.12	.874518613607189
107.855	.12	.874518613607189
107.965	.12	.874518613607189
108.076	.12	.874518613607189
108.188	.2	.874518613607189
108.292	.28	.874518613607189
108.405	.3	.882541720154044
108.511	.28	.882541720154044
108.624	.22	.882541720154044
108.731	.18	.882541720154044
108.84	.16	.882541720154044
108.949	.16	.882541720154044
109.062	.14	.882541720154044
109.167	.22	.882541720154044
109.279	.3	.890564826700899
109.386	.32	.890564826700899
109.5	.26	.890564826700899
109.61	.22	.890564826700899
109.716	.18	.890564826700899
109.825	.16	.890564826700899
109.939	.16	.890564826700899
110.045	.2	.890564826700899
110.155	.26	.890564826700899
110.261	.28	.890564826700899
110.37	.32	.906611039794608
110.486	.22	.906611039794608
110.589	.18	.906611039794608
110.7	.14	.906611039794608
110.808	.1	.906611039794608
110.92	.1	.906611039794608
111.029	.1	.906611039794608
111.136	.08	.906611039794608
111.25	.08	.906611039794608
111.355	.08	.906611039794608
111.466	.08	.906611039794608
111.574	.08	.906611039794608
111.688	.08	.906611039794608
111.793	.1	.906611039794608
111.905	.14	.906611039794608
112.013	.16	.906611039794608
112.126	.24	.906611039794608
112.236	.28	.914634146341463
112.342	.26	.914634146341463
112.45	.24	.914634146341463
112.564	.18	.914634146341463
112.669	.16	.914634146341463
112.777	.16	.914634146341463
112.886	.22	.914634146341463
113	.24	.914634146341463
113.105	.26	.914634146341463
113.215	.26	.922657252888318
113.326	.24	.922657252888318
113.438	.2	.922657252888318
113.542	.16	.922657252888318
113.655	.16	.922657252888318
113.761	.16	.922657252888318
113.876	.18	.922657252888318
113.985	.26	.922657252888318
114.089	.28	.922657252888318
114.2	.28	.930680359435173
114.312	.28	.930680359435173
114.422	.24	.930680359435173
114.527	.2	.930680359435173
114.639	.18	.930680359435173
114.749	.18	.930680359435173
114.856	.22	.930680359435173
114.965	.24	.938703465982028
115.074	.22	.938703465982028
115.188	.18	.938703465982028
115.294	.16	.938703465982028
115.402	.14	.938703465982028
115.514	.14	.938703465982028
115.624	.12	.938703465982028
115.735	.14	.938703465982028
115.842	.18	.938703465982028
115.949	.2	.938703465982028
116.064	.28	.938703465982028
116.168	.3	.946726572528883
116.277	.24	.946726572528883
116.388	.2	.946726572528883
116.495	.18	.946726572528883
116.611	.16	.946726572528883
116.714	.2	.946726572528883
116.825	.24	.946726572528883
116.937	.26	.946726572528883
117.045	.3	.954749679075738
117.152	.32	.954749679075738
117.261	.26	.954749679075738
117.374	.2	.954749679075738
117.48	.18	.954749679075738
117.589	.16	.954749679075738
117.701	.16	.954749679075738
117.812	.22	.962772785622593
117.917	.22	.962772785622593
118.029	.18	.962772785622593
118.136	.16	.962772785622593
118.25	.14	.962772785622593
118.361	.12	.962772785622593
118.467	.12	.962772785622593
118.576	.12	.962772785622593
118.688	.1	.962772785622593
118.792	.16	.962772785622593
118.905	.28	.962772785622593
119.011	.3	.970795892169448
119.12	.28	.970795892169448
119.236	.2	.970795892169448
119.34	.18	.970795892169448
119.451	.16	.970795892169448
119.563	.16	.970795892169448
119.667	.24	.970795892169448
119.78	.26	.970795892169448
119.886	.28	.970795892169448
119.999	.32	.978818998716303
120.106	.26	.978818998716303
120.236	.22	.978818998716303
120.342	.18	.978818998716303
120.449	.18	.978818998716303
120.563	.16	.978818998716303
120.668	.22	.986842105263158
120.778	.22	.986842105263158
120.888	.2	.986842105263158
121	.16	.986842105263158
121.106	.14	.986842105263158
121.216	.14	.986842105263158
121.324	.12	.986842105263158
121.437	.12	.986842105263158
121.544	.16	.986842105263158
121.653	.22	.986842105263158
121.764	.26	.986842105263158
121.875	.3	.994865211810013
121.985	.3	.994865211810013
122.09	.22	.994865211810013
122.201	.2	.994865211810013
122.314	.16	.994865211810013
122.42	.16	.994865211810013
122.529	.24	.994865211810013
122.638	.24	.994865211810013
122.75	.3	.994865211810013
122.856	.32	1.00288831835687
122.965	.24	1.00288831835687
123.075	.22	1.00288831835687
123.183	.18	1.00288831835687
123.292	.18	1.00288831835687
123.402	.16	1.00288831835687
123.511	.16	1.00288831835687
123.624	.26	1.00288831835687
123.73	.3	1.01091142490372
123.839	.22	1.01091142490372
123.949	.2	1.01091142490372
124.064	.18	1.01091142490372
124.171	.16	1.01091142490372
124.28	.14	1.01091142490372
124.389	.16	1.01091142490372
124.5	.2	1.01091142490372
124.61	.26	1.01091142490372
124.715	.32	1.01893453145058
124.824	.32	1.01893453145058
124.933	.24	1.01893453145058
125.044	.2	1.01893453145058
125.153	.18	1.01893453145058
125.264	.16	1.01893453145058
125.375	.2	1.01893453145058
125.486	.22	1.01893453145058
125.592	.3	1.02695763799743
125.699	.26	1.02695763799743
125.813	.22	1.02695763799743
125.918	.18	1.02695763799743
126.028	.16	1.02695763799743
126.138	.16	1.02695763799743
126.25	.14	1.02695763799743
126.356	.14	1.02695763799743
126.465	.22	1.02695763799743
126.575	.28	1.02695763799743
126.687	.3	1.03498074454429
126.792	.26	1.03498074454429
126.903	.22	1.03498074454429
127.014	.2	1.03498074454429
127.125	.16	1.03498074454429
127.235	.16	1.03498074454429
127.34	.18	1.03498074454429
127.451	.22	1.03498074454429
127.564	.3	1.03498074454429
127.667	.32	1.04300385109114
127.78	.26	1.04300385109114
127.888	.24	1.04300385109114
127.999	.2	1.04300385109114
128.106	.18	1.04300385109114
128.214	.18	1.04300385109114
128.326	.2	1.04300385109114
128.433	.26	1.04300385109114
128.542	.3	1.051026957638
128.652	.32	1.051026957638
128.761	.26	1.051026957638
128.87	.22	1.051026957638
128.98	.18	1.051026957638
129.09	.18	1.051026957638
129.2	.16	1.051026957638
129.314	.26	1.051026957638
129.419	.28	1.05905006418485
129.529	.28	1.05905006418485
129.639	.24	1.05905006418485
129.751	.2	1.05905006418485
129.861	.18	1.05905006418485
129.966	.16	1.05905006418485
130.074	.16	1.05905006418485
130.183	.18	1.05905006418485
130.293	.22	1.05905006418485
130.402	.3	1.06707317073171
130.514	.32	1.06707317073171
130.625	.26	1.06707317073171
130.736	.22	1.06707317073171
130.841	.18	1.06707317073171
130.949	.18	1.06707317073171
131.062	.16	1.06707317073171
131.169	.2	1.06707317073171
131.279	.24	1.06707317073171
131.389	.28	1.06707317073171
131.495	.32	1.08311938382542
131.605	.28	1.08311938382542
131.714	.22	1.08311938382542
131.824	.2	1.08311938382542
131.938	.14	1.08311938382542
132.043	.1	1.08311938382542
132.153	.1	1.08311938382542
132.263	.1	1.08311938382542
132.375	.1	1.08311938382542
132.481	.1	1.08311938382542
132.591	.1	1.08311938382542
132.699	.1	1.08311938382542
132.808	.08	1.08311938382542
132.918	.1	1.08311938382542
133.027	.12	1.08311938382542
133.138	.14	1.08311938382542
133.249	.24	1.08311938382542
133.356	.28	1.08311938382542
133.464	.28	1.09114249037227
133.575	.28	1.09114249037227
133.688	.24	1.09114249037227
133.794	.2	1.09114249037227
133.903	.18	1.09114249037227
134.011	.2	1.09114249037227
134.12	.26	1.09114249037227
134.23	.28	1.09114249037227
134.34	.28	1.09916559691913
134.45	.26	1.09916559691913
134.558	.22	1.09916559691913
134.667	.2	1.09916559691913
134.777	.16	1.09916559691913
134.886	.16	1.09916559691913
135	.18	1.09916559691913
135.106	.24	1.09916559691913
135.215	.28	1.09916559691913
135.325	.28	1.10718870346598
135.433	.28	1.10718870346598
135.544	.24	1.10718870346598
135.653	.2	1.10718870346598
135.764	.18	1.10718870346598
135.875	.16	1.10718870346598
135.985	.16	1.10718870346598
136.09	.24	1.10718870346598
136.199	.28	1.10718870346598
136.308	.3	1.11521181001284
136.419	.22	1.11521181001284
136.528	.2	1.11521181001284
136.639	.18	1.11521181001284
136.75	.16	1.11521181001284
136.861	.16	1.11521181001284
136.967	.18	1.11521181001284
137.074	.2	1.11521181001284
137.188	.28	1.11521181001284
137.293	.34	1.12323491655969
137.403	.26	1.12323491655969
137.513	.22	1.12323491655969
137.625	.2	1.12323491655969
137.731	.18	1.12323491655969
137.84	.2	1.12323491655969
137.95	.24	1.12323491655969
138.064	.26	1.12323491655969
138.169	.3	1.13125802310655
138.28	.3	1.13125802310655
138.389	.28	1.13125802310655
138.5	.22	1.13125802310655
138.611	.2	1.13125802310655
138.716	.18	1.13125802310655
138.824	.16	1.13125802310655
138.933	.2	1.13125802310655
139.043	.28	1.13125802310655
139.152	.32	1.1392811296534
139.263	.3	1.1392811296534
139.374	.22	1.1392811296534
139.481	.2	1.1392811296534
139.589	.18	1.1392811296534
139.701	.16	1.1392811296534
139.809	.16	1.1392811296534
139.918	.2	1.1392811296534
140.028	.28	1.1392811296534
140.138	.32	1.14730423620026
140.251	.3	1.14730423620026
140.36	.24	1.14730423620026
140.467	.2	1.14730423620026
140.574	.18	1.14730423620026
140.689	.16	1.14730423620026
140.794	.2	1.14730423620026
140.905	.22	1.14730423620026
141.011	.28	1.14730423620026
141.125	.32	1.15532734274711
141.233	.28	1.15532734274711
141.341	.22	1.15532734274711
141.449	.2	1.15532734274711
141.558	.18	1.15532734274711
141.668	.16	1.15532734274711
141.777	.2	1.15532734274711
141.888	.24	1.15532734274711
141.999	.3	1.16335044929397
142.11	.26	1.16335044929397
142.215	.22	1.16335044929397
142.326	.2	1.16335044929397
142.439	.18	1.16335044929397
142.542	.16	1.16335044929397
142.652	.16	1.16335044929397
142.761	.16	1.16335044929397
142.87	.24	1.16335044929397
142.98	.32	1.17137355584082
143.089	.3	1.17137355584082
143.199	.26	1.17137355584082
143.314	.22	1.17137355584082
143.419	.18	1.17137355584082
143.529	.16	1.17137355584082
143.639	.18	1.17137355584082
143.745	.22	1.17137355584082
143.855	.28	1.17939666238768
143.965	.28	1.17939666238768
144.076	.24	1.17939666238768
144.189	.2	1.17939666238768
144.295	.18	1.17939666238768
144.404	.16	1.17939666238768
144.511	.16	1.17939666238768
144.626	.16	1.17939666238768
144.736	.24	1.17939666238768
144.841	.32	1.17939666238768
144.949	.34	1.18741976893453
145.058	.32	1.18741976893453
145.168	.26	1.18741976893453
145.277	.2	1.18741976893453
145.389	.2	1.18741976893453
145.501	.18	1.18741976893453
145.61	.16	1.18741976893453
145.717	.28	1.18741976893453
145.824	.28	1.18741976893453
145.939	.32	1.19544287548139
146.044	.24	1.19544287548139
146.155	.22	1.19544287548139
146.261	.2	1.19544287548139
146.375	.18	1.19544287548139
146.481	.18	1.19544287548139
146.59	.2	1.19544287548139
146.7	.22	1.19544287548139
146.808	.32	1.20346598202824
146.919	.3	1.20346598202824
147.028	.24	1.20346598202824
147.139	.24	1.20346598202824
147.25	.2	1.20346598202824
147.36	.18	1.20346598202824
147.465	.18	1.20346598202824
147.574	.2	1.20346598202824
147.683	.28	1.20346598202824
147.794	.32	1.2114890885751
147.903	.26	1.2114890885751
148.014	.24	1.2114890885751
148.125	.2	1.2114890885751
148.236	.18	1.2114890885751
148.339	.16	1.2114890885751
148.449	.16	1.2114890885751
148.564	.18	1.2114890885751
148.669	.28	1.2114890885751
148.779	.34	1.21951219512195
148.889	.32	1.21951219512195
149.001	.24	1.21951219512195
149.11	.2	1.21951219512195
149.217	.18	1.21951219512195
149.324	.18	1.21951219512195
149.439	.2	1.21951219512195
149.544	.22	1.21951219512195
149.655	.3	1.22753530166881
149.763	.32	1.22753530166881
149.874	.26	1.22753530166881
149.981	.22	1.22753530166881
150.089	.2	1.22753530166881
150.201	.18	1.22753530166881
150.314	.16	1.22753530166881
150.42	.2	1.22753530166881
150.529	.26	1.22753530166881
150.636	.3	1.22753530166881
150.75	.32	1.23555840821566
150.86	.32	1.23555840821566
150.965	.24	1.23555840821566
151.074	.24	1.23555840821566
151.188	.2	1.23555840821566
151.293	.18	1.23555840821566
151.403	.22	1.23555840821566
151.513	.26	1.23555840821566
151.626	.32	1.24358151476252
151.735	.3	1.24358151476252
151.842	.24	1.24358151476252
151.949	.22	1.24358151476252
152.064	.2	1.24358151476252
152.169	.18	1.24358151476252
152.279	.2	1.24358151476252
152.389	.22	1.24358151476252
152.501	.28	1.24358151476252
152.605	.32	1.25160462130937
152.717	.3	1.25160462130937
152.825	.26	1.25160462130937
152.938	.22	1.25160462130937
153.045	.2	1.25160462130937
153.154	.18	1.25160462130937
153.261	.18	1.25160462130937
153.375	.26	1.25160462130937
153.486	.3	1.25962772785623
153.591	.28	1.25962772785623
153.699	.24	1.25962772785623
153.812	.22	1.25962772785623
153.919	.2	1.25962772785623
154.029	.18	1.25962772785623
154.139	.16	1.25962772785623
154.251	.16	1.25962772785623
154.36	.22	1.25962772785623
154.466	.34	1.26765083440308
154.576	.36	1.26765083440308
154.687	.3	1.26765083440308
154.792	.24	1.26765083440308
154.903	.2	1.26765083440308
155.013	.2	1.26765083440308
155.125	.18	1.26765083440308
155.231	.22	1.26765083440308
155.341	.3	1.27567394094994
155.449	.3	1.27567394094994
155.562	.24	1.27567394094994
155.668	.22	1.27567394094994
155.777	.2	1.27567394094994
155.889	.18	1.27567394094994
156	.16	1.27567394094994
156.111	.16	1.27567394094994
156.216	.22	1.27567394094994
156.324	.24	1.27567394094994
156.437	.32	1.27567394094994
156.543	.36	1.28369704749679
156.652	.32	1.28369704749679
156.764	.28	1.28369704749679
156.876	.24	1.28369704749679
156.985	.22	1.28369704749679
157.091	.2	1.28369704749679
157.201	.24	1.28369704749679
157.308	.32	1.29172015404365
157.417	.34	1.29172015404365
157.528	.28	1.29172015404365
157.638	.26	1.29172015404365
157.75	.22	1.29172015404365
157.856	.2	1.29172015404365
157.965	.2	1.29172015404365
158.075	.22	1.29172015404365
158.183	.24	1.29172015404365
158.294	.32	1.29172015404365
158.403	.38	1.2997432605905
158.514	.36	1.2997432605905
158.625	.3	1.2997432605905
158.735	.26	1.2997432605905
158.84	.24	1.2997432605905
158.951	.22	1.2997432605905
159.064	.26	1.2997432605905
159.167	.24	1.2997432605905
159.28	.34	1.2997432605905
159.388	.38	1.30776636713736
159.499	.38	1.30776636713736
159.61	.32	1.30776636713736
159.716	.28	1.30776636713736
159.826	.26	1.30776636713736
159.933	.24	1.30776636713736
160.042	.26	1.30776636713736
160.153	.34	1.30776636713736
160.263	.38	1.31578947368421
160.376	.34	1.31578947368421
160.485	.3	1.31578947368421
160.591	.26	1.31578947368421
160.701	.26	1.31578947368421
160.812	.24	1.31578947368421
160.917	.24	1.31578947368421
161.028	.26	1.31578947368421
161.136	.3	1.31578947368421
161.25	.38	1.31578947368421
161.36	.4	1.32381258023107
161.465	.34	1.32381258023107
161.574	.32	1.32381258023107
161.683	.28	1.32381258023107
161.793	.26	1.32381258023107
161.902	.28	1.32381258023107
162.013	.28	1.32381258023107
162.124	.38	1.32381258023107
162.235	.42	1.33183568677792
162.34	.42	1.33985879332478
162.449	.38	1.33985879332478
162.563	.32	1.33985879332478
162.668	.26	1.33985879332478
162.779	.22	1.33985879332478
162.889	.22	1.33985879332478
163.001	.2	1.33985879332478
163.11	.2	1.33985879332478
163.217	.18	1.33985879332478
163.324	.18	1.33985879332478
163.438	.18	1.33985879332478
163.543	.18	1.33985879332478
163.654	.16	1.33985879332478
163.764	.18	1.33985879332478
163.876	.22	1.33985879332478
163.98	.28	1.33985879332478
164.092	.36	1.33985879332478
164.2	.38	1.33985879332478
164.313	.42	1.34788189987163
164.419	.4	1.34788189987163
164.528	.34	1.34788189987163
164.636	.32	1.34788189987163
164.75	.32	1.34788189987163
164.86	.36	1.34788189987163
164.965	.42	1.35590500641849
165.076	.4	1.35590500641849
165.189	.36	1.35590500641849
165.292	.32	1.35590500641849
165.402	.3	1.35590500641849
165.511	.28	1.35590500641849
165.621	.28	1.35590500641849
165.731	.26	1.35590500641849
165.84	.32	1.35590500641849
165.95	.36	1.35590500641849
166.064	.42	1.35590500641849
166.169	.46	1.36392811296534
166.279	.48	1.3719512195122
166.389	.42	1.3719512195122
166.495	.32	1.3719512195122
166.605	.26	1.3719512195122
166.715	.24	1.3719512195122
166.826	.24	1.3719512195122
166.939	.22	1.3719512195122
167.042	.22	1.3719512195122
167.155	.2	1.3719512195122
167.263	.2	1.3719512195122
167.374	.2	1.3719512195122
167.481	.2	1.3719512195122
167.589	.2	1.3719512195122
167.7	.22	1.3719512195122
167.813	.24	1.3719512195122
167.919	.36	1.3719512195122
168.028	.42	1.3719512195122
168.136	.46	1.3719512195122
168.245	.46	1.37997432605905
168.355	.42	1.37997432605905
168.464	.38	1.37997432605905
168.574	.36	1.37997432605905
168.688	.4	1.37997432605905
168.793	.42	1.37997432605905
168.904	.46	1.37997432605905
169.014	.48	1.38799743260591
169.12	.46	1.38799743260591
169.23	.4	1.38799743260591
169.34	.36	1.38799743260591
169.45	.36	1.38799743260591
169.558	.34	1.38799743260591
169.668	.32	1.38799743260591
169.777	.42	1.38799743260591
169.888	.44	1.38799743260591
169.999	.48	1.39602053915276
170.106	.42	1.39602053915276
170.214	.38	1.39602053915276
170.325	.36	1.39602053915276
170.438	.34	1.39602053915276
170.545	.34	1.39602053915276
170.654	.34	1.39602053915276
170.761	.38	1.39602053915276
170.876	.48	1.39602053915276
170.98	.52	1.40404364569961
171.089	.5	1.40404364569961
171.199	.48	1.40404364569961
171.314	.42	1.40404364569961
171.419	.38	1.40404364569961
171.529	.38	1.40404364569961
171.639	.38	1.40404364569961
171.751	.4	1.40404364569961
171.86	.48	1.40404364569961
171.966	.56	1.41206675224647
172.076	.56	1.41206675224647
172.187	.48	1.41206675224647
172.292	.42	1.41206675224647
172.403	.4	1.41206675224647
172.514	.38	1.41206675224647
172.625	.44	1.41206675224647
172.735	.48	1.41206675224647
172.84	.5	1.42008985879332
172.949	.48	1.42008985879332
173.058	.42	1.42008985879332
173.168	.4	1.42008985879332
173.277	.38	1.42008985879332
173.388	.36	1.42008985879332
173.499	.36	1.42008985879332
173.606	.42	1.42008985879332
173.714	.48	1.42008985879332
173.826	.52	1.42008985879332
173.933	.56	1.42811296534018
174.042	.52	1.42811296534018
174.153	.44	1.42811296534018
174.263	.42	1.42811296534018
174.376	.4	1.42811296534018
174.485	.4	1.42811296534018
174.592	.44	1.42811296534018
174.699	.5	1.42811296534018
174.814	.54	1.43613607188703
174.919	.48	1.43613607188703
175.03	.4	1.43613607188703
175.136	.38	1.43613607188703
175.25	.34	1.43613607188703
175.357	.32	1.43613607188703
175.465	.36	1.43613607188703
175.576	.4	1.43613607188703
175.689	.46	1.44415917843389
175.795	.38	1.44415917843389
175.904	.34	1.44415917843389
176.011	.34	1.44415917843389
176.125	.32	1.44415917843389
176.235	.3	1.44415917843389
176.34	.3	1.44415917843389
176.449	.3	1.44415917843389
176.562	.4	1.44415917843389
176.669	.48	1.45218228498074
176.779	.4	1.45218228498074
176.889	.38	1.45218228498074
176.995	.34	1.45218228498074
177.105	.32	1.45218228498074
177.214	.3	1.45218228498074
177.324	.32	1.45218228498074
177.439	.3	1.45218228498074
177.544	.4	1.45218228498074
177.655	.46	1.4602053915276
177.761	.46	1.4602053915276
177.874	.38	1.4602053915276
177.98	.34	1.4602053915276
178.09	.32	1.4602053915276
178.201	.3	1.4602053915276
178.314	.28	1.4602053915276
178.42	.38	1.4602053915276
178.529	.42	1.46822849807445
178.636	.44	1.46822849807445
178.751	.36	1.46822849807445
178.861	.32	1.46822849807445
178.966	.3	1.46822849807445
179.074	.3	1.46822849807445
179.183	.28	1.46822849807445
179.293	.26	1.46822849807445
179.402	.36	1.46822849807445
179.514	.4	1.46822849807445
179.626	.46	1.47625160462131
179.735	.44	1.47625160462131
179.842	.38	1.47625160462131
179.949	.34	1.47625160462131
180.063	.3	1.47625160462131
180.168	.3	1.47625160462131
180.279	.28	1.47625160462131
180.389	.32	1.47625160462131
180.495	.38	1.47625160462131
180.605	.46	1.48427471116816
180.714	.36	1.48427471116816
180.824	.34	1.48427471116816
180.939	.3	1.48427471116816
181.045	.28	1.48427471116816
181.154	.26	1.48427471116816
181.261	.3	1.48427471116816
181.376	.36	1.48427471116816
181.48	.42	1.49229781771502
181.592	.36	1.49229781771502
181.7	.34	1.49229781771502
181.813	.3	1.49229781771502
181.92	.28	1.49229781771502
182.029	.26	1.49229781771502
182.138	.24	1.49229781771502
182.249	.28	1.49229781771502
182.36	.36	1.49229781771502
182.467	.42	1.50032092426187
182.574	.38	1.50032092426187
182.689	.3	1.50032092426187
182.794	.28	1.50032092426187
182.905	.26	1.50032092426187
183.011	.24	1.50032092426187
183.12	.26	1.50032092426187
183.23	.28	1.50032092426187
183.339	.38	1.50032092426187
183.449	.4	1.50834403080873
183.564	.34	1.50834403080873
183.669	.28	1.50834403080873
183.78	.24	1.50834403080873
183.888	.24	1.50834403080873
183.999	.22	1.50834403080873
184.106	.24	1.50834403080873
184.214	.3	1.50834403080873
184.326	.32	1.51636713735558
184.439	.3	1.51636713735558
184.542	.26	1.51636713735558
184.655	.24	1.51636713735558
184.764	.22	1.51636713735558
184.875	.2	1.51636713735558
184.985	.18	1.51636713735558
185.09	.2	1.51636713735558
185.199	.26	1.51636713735558
185.313	.34	1.51636713735558
185.418	.36	1.52439024390244
185.528	.3	1.52439024390244
185.638	.26	1.52439024390244
185.75	.22	1.52439024390244
185.856	.2	1.52439024390244
185.966	.22	1.52439024390244
186.076	.2	1.52439024390244
186.188	.28	1.52439024390244
186.293	.32	1.53241335044929
186.403	.24	1.53241335044929
186.513	.18	1.53241335044929
186.625	.14	1.53241335044929
186.733	.12	1.53241335044929
186.841	.1	1.53241335044929
186.949	.1	1.53241335044929
187.058	.16	1.53241335044929
187.168	.22	1.53241335044929
187.277	.28	1.54043645699615
187.389	.28	1.548459563543
187.5	.2	1.548459563543
187.611	.14	1.548459563543
187.716	.1	1.548459563543
187.825	.08	1.548459563543
187.938	.06	1.548459563543
188.045	.06	1.548459563543
188.152	.06	1.548459563543
188.261	.06	1.548459563543
188.371	.04	1.548459563543
188.481	.04	1.548459563543
188.59	.04	1.548459563543
188.7	.04	1.548459563543
188.808	.06	1.548459563543
188.917	.08	1.548459563543
189.027	.18	1.548459563543
189.136	.2	1.548459563543
189.249	.24	1.548459563543
