# Supplementary material for: Physical simulation and theoretical evolution for ground fissures triggered by underground coal mining
Source: PLoS One. 2018 Mar 7;13(3):e0192886. doi: 10.1371/journal.pone.0192886 (PMC5841665; doi:10.1371/journal.pone.0192886)
Supplement: S4 File — (TXT) [file pone.0192886.s004.txt]

clear all
clc
q=0.022
k=7.5
E=101
h=0.52
l=1.0
D=E*(h^3)/12
B=k/(4*D)
b=sqrt(sqrt(B))
M0=1/2*q*l^2
Q0=q*l
syms x
x=(-l:0.001:0)
Q=q*(x+l)/h.*sqrt(1+9*((x+l)/h).^2)
plot(x,Q)
hold on
x=(0:0.001:1.5)
Q1=q*l*(exp(-b*x))/h.*sqrt((sin(b*x)+b*l*sin(b*x)-cos(b*x)).^2+9/(b^2*h^2)*(2*sin(b*x)+b*l*sin(b*x)+b*l*cos(b*x)).^2)
plot(x,Q1)
hold on
clear all
clc
q=0.022
k=7.5
E=101
h=0.52
l=0.9
D=E*(h^3)/12
B=k/(4*D)
b=sqrt(sqrt(B))
M0=1/2*q*l^2
Q0=q*l
syms x
x=(-l:0.001:0)
Q=q*(x+l)/h.*sqrt(1+9*((x+l)/h).^2)
plot(x,Q)
hold on
x=(0:0.001:1.5)
Q1=q*l*(exp(-b*x))/h.*sqrt((sin(b*x)+b*l*sin(b*x)-cos(b*x)).^2+9/(b^2*h^2)*(2*sin(b*x)+b*l*sin(b*x)+b*l*cos(b*x)).^2)
plot(x,Q1)
hold on
